# Supplementary material for: Axonal tau reduction ameliorates tau and amyloid pathology in a mouse model of Alzheimer’s disease
Source: Transl Neurodegener. 2025 Jul 29;14:39. doi: 10.1186/s40035-025-00499-0 (PMC12306013; doi:10.1186/s40035-025-00499-0)
Supplement: Supplementary file 2 — Additional file 2 (XLSX 6339 KB) Table S2. Raw data of mass spectrometry analysis. [file 40035_2025_499_MOESM2_ESM.xlsx]

## Sheet: Table S2
protein intensities [log2] across samples																				protein annotations				t-test results [inj-ctrl] in log2 space								protein identifiers
																								hippocampus [hip]				cortex [ctx]
sample annotations	D:\Jakob\48\E3_tissue\1raw\20240531_OA4_JaBa_SA_FAIMS40_J141_50UL_sample31.raw	D:\Jakob\48\E3_tissue\1raw\20240531_OA4_JaBa_SA_FAIMS40_J141_50UL_sample32.raw	D:\Jakob\48\E3_tissue\1raw\20240531_OA4_JaBa_SA_FAIMS40_J141_50UL_sample33.raw	D:\Jakob\48\E3_tissue\1raw\20240531_OA4_JaBa_SA_FAIMS40_J141_50UL_sample34.raw	D:\Jakob\48\E3_tissue\1raw\20240531_OA4_JaBa_SA_FAIMS40_J141_50UL_sample35.raw	D:\Jakob\48\E3_tissue\1raw\20240531_OA4_JaBa_SA_FAIMS40_J141_50UL_sample36.raw	D:\Jakob\48\E3_tissue\1raw\20240531_OA4_JaBa_SA_FAIMS40_J141_50UL_sample37.raw	D:\Jakob\48\E3_tissue\1raw\20240531_OA4_JaBa_SA_FAIMS40_J141_50UL_sample38.raw	D:\Jakob\48\E3_tissue\1raw\20240531_OA4_JaBa_SA_FAIMS40_J141_50UL_sample39.raw	D:\Jakob\48\E3_tissue\1raw\20240531_OA4_JaBa_SA_FAIMS40_J141_10UL_sample21.raw	D:\Jakob\48\E3_tissue\1raw\20240531_OA4_JaBa_SA_FAIMS40_J141_10UL_sample22.raw	D:\Jakob\48\E3_tissue\1raw\20240531_OA4_JaBa_SA_FAIMS40_J141_10UL_sample23.raw	D:\Jakob\48\E3_tissue\1raw\20240531_OA4_JaBa_SA_FAIMS40_J141_10UL_sample24.raw	D:\Jakob\48\E3_tissue\1raw\20240531_OA4_JaBa_SA_FAIMS40_J141_10UL_sample25.raw	D:\Jakob\48\E3_tissue\1raw\20240531_OA4_JaBa_SA_FAIMS40_J141_10UL_sample26.raw	D:\Jakob\48\E3_tissue\1raw\20240531_OA4_JaBa_SA_FAIMS40_J141_10UL_sample27.raw	D:\Jakob\48\E3_tissue\1raw\20240531_OA4_JaBa_SA_FAIMS40_J141_10UL_sample28.raw	D:\Jakob\48\E3_tissue\1raw\20240531_OA4_JaBa_SA_FAIMS40_J141_10UL_sample29.raw	D:\Jakob\48\E3_tissue\1raw\20240531_OA4_JaBa_SA_FAIMS40_J141_10UL_sample30.raw	GOBP name	GOMF name	GOCC name	Keywords	-Log Student's T-test p-value ASO_aCSF_hip	Student's T-test q-value ASO_aCSF_hip	Student's T-test Difference ASO_aCSF_hip	Student's T-test Test statistic ASO_aCSF_hip	-Log Student's T-test p-value ASO_aCSF_ctx	Student's T-test q-value ASO_aCSF_ctx	Student's T-test Difference ASO_aCSF_ctx	Student's T-test Test statistic ASO_aCSF_ctx	Protein.Group	Protein.Ids	Protein.Names	Genes	First.Protein.Description
ASO condition	aCSF	aCSF	aCSF	aCSF	aCSF	ASO	ASO	ASO	ASO	aCSF	aCSF	aCSF	aCSF	aCSF	ASO	ASO	ASO	ASO	ASO
brain region	hippocampus	hippocampus	hippocampus	hippocampus	hippocampus	hippocampus	hippocampus	hippocampus	hippocampus	cortex	cortex	cortex	cortex	cortex	cortex	cortex	cortex	cortex	cortex
	11.6281	11.6183	14.9996	12.5265	10.6636	13.6822	10.5732	11.725	15.1696	NaN	NaN	NaN	NaN	NaN	NaN	NaN	NaN	NaN	NaN				Completeproteome;Referenceproteome	0.157522	0.705662	0.500263	0.376838	NaN	NaN	NaN	NaN	A0A075B5J9;A0A075B5K3;A0A0G2JDN5;A0A0G2JFA8	A0A075B5J9;A0A075B5K3;A0A0G2JDN5;A0A0G2JFA8	A0A075B5J9_MOUSE;A0A075B5K3_MOUSE;A0A0G2JDN5_MOUSE;A0A0G2JFA8_MOUSE	Igkv17-121;Igkv17-127	Immunoglobulin kappa variable 17-127
	12.9221	12.9993	15.7195	16.916	13.6872	15.1153	16.7117	13.4418	17.5351	12.1323	11.5287	14.2281	14.7396	12.0853	13.9883	14.6203	10.5615	10.4698	15.3992				Completeproteome;Referenceproteome	0.477706	0.299277	1.25217	0.96032	0.0182008	0.972231	0.0650061	0.0490868	A0A075B5K6	P03976;A0A075B5K6	A0A075B5K6_MOUSE	Igkv2-109	Immunoglobulin kappa variable 2-109 (Fragment)
	10.4553	10.4163	11.1677	11.4067	11.0067	13.5559	9.80171	11.2036	14.3648	10.9091	11.9023	9.95187	10.5555	10.9146	14.7076	11.2529	10.9107	10.507	13.0232				Completeproteome;Referenceproteome	0.696986	0.165	1.34098	1.27722	0.737338	0.187116	1.23362	1.30348	A0A075B5L2;A0A075B5M2;A0A075B5M3;A0A0G2JGI6;A0A0G2JH00	P01680;A0A075B5L2;A0A075B5M2;A0A075B5M3;A0A0G2JGI6;A0A0G2JH00	A0A075B5L2_MOUSE;A0A075B5M2_MOUSE;A0A075B5M3_MOUSE;A0A0G2JGI6_MOUSE;A0A0G2JH00_MOUSE	Igkv4-58;Igkv4-61;Igkv4-91	Immunoglobulin kappa chain variable 4-91 (Fragment)
	14.9266	14.5143	18.7202	15.8254	14.6504	17.4573	15.2539	16.4006	18.5725	14.2821	13.6141	16.899	14.731	13.7726	17.6297	14.4109	15.3662	14.8226	16.688				Completeproteome;Referenceproteome	0.512104	0.275428	1.1937	1.00756	0.657986	0.225658	1.12373	1.19024	A0A075B5M7;A0A0G2JDV4	A0A075B5M7;A0A0B4J1J1;A0A0B4J1J2;A0A0G2JDV4	A0A075B5M7_MOUSE;A0A0G2JDV4_MOUSE	Igkv5-39	Immunoglobulin kappa variable 5-39
	16.0179	16.1314	20.364	16.96	15.7476	18.5487	15.8239	17.1295	20.0735	14.892	14.974	19.5695	15.7846	14.0644	18.6266	14.7704	14.4121	15.6009	17.2956				Completeproteome;Proteomicsidentification;Referenceproteome	0.282904	0.513946	0.849678	0.625365	0.0829199	0.856212	0.284231	0.210128	A0A075B5N3;A0A0G2JE47	A0A075B5N3;A0A0G2JE47;A0A0G2JFN8;A0A140T8M4	A0A075B5N3_MOUSE;A0A0G2JE47_MOUSE	Igkv8-28	Immunoglobulin kappa variable 8-28
	11.9869	9.24351	12.2448	9.4372	10.062	11.0121	11.0083	11.4543	14.0242	NaN	NaN	NaN	NaN	NaN	NaN	NaN	NaN	NaN	NaN				Completeproteome;Proteomicsidentification;Referenceproteome	0.647455	0.189874	1.27983	1.20487	NaN	NaN	NaN	NaN	A0A075B5N4;A0A0G2JF28	A0A075B5N4;A0A0G2JF28	A0A075B5N4_MOUSE;A0A0G2JF28_MOUSE	Igkv8-27	Immunoglobulin kappa chain variable 8-27
	14.0551	13.8648	15.718	15.1837	10.8258	18.2603	10.1516	10.7869	10.7079	15.0798	10.3434	13.6065	14.1271	11.3626	18.1451	10.7258	10.0427	10.6864	10.6063				Completeproteome;Referenceproteome	0.317917	0.455261	-1.45279	-0.708022	0.194677	0.658167	-0.86264	-0.461745	A0A075B5N5	A0A075B5N5	A0A075B5N5_MOUSE	Igkv8-26	Immunoglobulin kappa variable 8-26 (Fragment)
	11.6099	11.7765	12.4928	12.6576	10.4544	14.0885	11.7024	11.2111	16.349	11.3585	11.5203	12.7214	10.3495	11.614	13.582	11.1161	10.7222	12.0135	15.4082				Completeproteome;Referenceproteome	0.666402	0.173911	1.53949	1.25081	0.529941	0.299046	1.05569	1.01267	A0A075B5N9	P01674;A0A075B5N9;A0A0G2JE31	A0A075B5N9_MOUSE	Igkv3-7	Immunoglobulin kappa variable 3-7
	16.106	16.9342	18.3933	16.9425	15.2266	18.652	16.1582	16.0636	18.5332	15.0709	15.7032	17.4582	15.9247	14.8268	19.1657	15.6845	15.056	15.7698	16.907	activation of immune response;adaptive immune response;adaptive immune response based on somatic recombination of immune receptors built from immunoglobulin superfamily domains;B cell mediated immunity;biological regulation;cell recognition;cellular component organization;cellular component organization or biogenesis;cellular membrane organization;cellular process;complement activation;complement…	antigen binding;binding	extracellular region part;extracellular space;immunoglobulin complex;immunoglobulin complex, circulating;macromolecular complex;protein complex	Completeproteome;Proteomicsidentification;Referenceproteome	0.309936	0.493365	0.631222	0.653269	0.369468	0.447992	0.719836	0.749488	A0A075B5P3;A0A0A6YVP0	P01865;A0A0A6YY53;F6TQW2;P01863;P01864;A0A0A6YVP0;A0A075B5P3	A0A075B5P3_MOUSE;A0A0A6YVP0_MOUSE	Ighg2b	Immunoglobulin heavy constant gamma 2B (Fragment)
	12.0967	13.9484	16.2282	14.3024	10.825	15.6585	15.0118	14.5116	16.4556	10.725	13.8473	14.5877	12.6427	13.2066	13.69	14.4567	9.7867	14.6601	14.7984	activation of immune response;acute inflammatory response;acute inflammatory response to antigenic stimulus;adaptive immune response;adaptive immune response based on somatic recombination of immune receptors built from immunoglobulin superfamily domains;antibacterial humoral response;antibody-dependent cellular cytotoxicity;antimicrobial humoral response;B cell mediated immunity;biological regul…	antigen binding;binding	cell part;external side of plasma membrane;extracellular region part;extracellular space;immunoglobulin complex;immunoglobulin complex, circulating;macromolecular complex;membrane part;plasma membrane part;protein complex	Completeproteome;Proteomicsidentification;Referenceproteome	0.890112	0.0911535	1.92927	1.58067	0.161813	0.720675	0.476545	0.381874	A0A075B5P4;A0A0A6YWR2	A0A0A6YWR2;A0A075B5P4	A0A075B5P4_MOUSE;A0A0A6YWR2_MOUSE	Ighg1	Immunoglobulin heavy constant gamma 1 (G1m marker) (Fragment)
	15.6117	15.8293	16.7252	16.6131	14.4768	17.4756	14.0898	14.3635	15.1963	14.38	14.5413	15.9913	15.3603	13.6214	17.7445	13.0748	14.7685	14.1699	14.0305				Completeproteome;Referenceproteome	0.294315	0.516839	-0.569912	-0.621708	0.00804259	0.987674	-0.021216	-0.0213402	A0A075B5P5;A0A1Y7VJN6	P03987;A0A075B5P5;A0A1Y7VJN6;P03987-2	A0A075B5P5_MOUSE;A0A1Y7VJN6_MOUSE	Ighg3	Immunoglobulin heavy constant gamma 3 (Fragment)
	12.429	9.89894	14.5587	13.7551	11.1975	15.0668	11.0099	13.8111	16.357	10.5318	10.7298	13.6543	12.1535	12.1855	15.0754	10.6675	12.7108	12.5649	15.0892				Completeproteome;Referenceproteome	0.583197	0.215495	1.69334	1.14014	0.670107	0.211267	1.37062	1.22956	A0A075B5R0;A0A0B4J1P4	A0A075B5R0;A0A0B4J1P4	A0A075B5R0_MOUSE;A0A0B4J1P4_MOUSE	Ighv5-16	Immunoglobulin heavy variable 5-16
	10.6343	11.2698	13.5026	13.7209	10.8297	14.3262	12.2664	10.7683	13.1691	NaN	NaN	NaN	NaN	NaN	NaN	NaN	NaN	NaN	NaN				Completeproteome;Referenceproteome	0.264089	0.547904	0.641023	0.579415	NaN	NaN	NaN	NaN	A0A075B5R1	A0A075B5R1	A0A075B5R1_MOUSE	Ighv5-17	Immunoglobulin heavy variable 5-17 (Fragment)
	9.86684	10.9066	16.1081	10.1972	10.3359	13.8395	6.82867	8.9157	12.3606	10.2174	9.99927	15.3471	11.563	10.5009	15.478	10.5616	11.0112	11.3695	9.40181				Completeproteome;Referenceproteome	0.206683	0.614124	-0.996807	-0.491184	0.00921787	0.985406	0.0389032	0.0253861	A0A075B5R2;A0A0A6YX91	A0A075B5R2;A0A0A6YX91;P01786	A0A075B5R2_MOUSE;A0A0A6YX91_MOUSE	Ighv7-2;Ighv7-3	Immunoglobulin heavy variable 7-3 (Fragment)
	10.324	11.6521	13.0273	12.9069	10.6638	13.3087	11.1074	12.2015	16.6581	10.8489	11.0582	11.4184	12.8177	11.1709	11.9995	10.8734	13.8618	11.1914	13.9962				Completeproteome;Referenceproteome	0.63283	0.189062	1.60413	1.20749	0.600182	0.263521	0.92166	1.0908	A0A075B5R4	A0A075B5R4	A0A075B5R4_MOUSE	Ighv14-1	Immunoglobulin heavy variable 14-1 (Fragment)
	11.7511	11.2453	13.9306	12.3049	11.4611	14.2591	12.6925	10.9472	13.9879	NaN	NaN	NaN	NaN	NaN	NaN	NaN	NaN	NaN	NaN				Completeproteome;Proteomicsidentification;Referenceproteome	0.437555	0.352093	0.83306	0.867511	NaN	NaN	NaN	NaN	A0A075B5R5	A0A075B5R5	A0A075B5R5_MOUSE	Ighv4-1	Immunoglobulin heavy variable 4-1 (Fragment)
	13.1932	13.1006	14.6094	13.8709	12.4961	15.7233	14.6304	12.5877	16.8533	12.5428	12.0963	13.6011	12.5225	12.0117	15.384	13.4303	10.5904	12.6609	15.1878				Completeproteome;Referenceproteome	0.854854	0.106089	1.49466	1.49881	0.44147	0.373977	0.895799	0.872806	A0A075B5R7	A0A075B5R7	A0A075B5R7_MOUSE	Ighv14-2	Immunoglobulin heavy variable 14-2 (Fragment)
	11.1539	11.7231	12.9963	10.2704	11.5094	13.0536	11.2651	10.9714	11.2854	NaN	NaN	NaN	NaN	NaN	NaN	NaN	NaN	NaN	NaN				Completeproteome;Referenceproteome	0.0619066	0.886091	0.113265	0.150474	NaN	NaN	NaN	NaN	A0A075B5S2	A0A075B5S2	A0A075B5S2_MOUSE	Ighv7-1	Immunoglobulin heavy variable 7-1 (Fragment)
	13.3016	12.5914	16.4428	15.8316	13.7644	15.4468	11.8885	14.4916	18.4739	10.9824	10.1784	15.1772	14.7484	12.5365	14.9671	11.9695	11.127	13.2355	16.504				Completeproteome;Referenceproteome	0.185724	0.656747	0.688835	0.440757	0.247736	0.586216	0.836041	0.55959	A0A075B5T2	P01796;P01797;P01799;P01801;P01803;A0A075B5T2;A0A0A6YWU3;P01804	A0A075B5T2_MOUSE	Ighv6-3	Immunoglobulin heavy variable 6-3 (Fragment)
	12.7131	11.2256	17.0124	14.0915	12.4957	14.9157	11.3502	13.5765	17.2052	10.5456	12.0342	15.9899	11.6285	10.1886	15.2427	11.1752	10.9842	11.9699	15.2323				Completeproteome;Referenceproteome	0.192407	0.643595	0.754216	0.456219	0.246636	0.587411	0.84349	0.557952	A0A075B5T3	P01796;P01797;P01799;P01800;P01801;P01802;P01803;A0A075B5T3;P01804	A0A075B5T3_MOUSE	Ighv6-6	Immunoglobulin heavy variable 6-6 (Fragment)
	12.1784	10.6921	11.0791	11.2217	10.6479	11.3469	11.2693	10.8269	12.8985	NaN	NaN	NaN	NaN	NaN	NaN	NaN	NaN	NaN	NaN				Completeproteome;Referenceproteome	0.364127	0.464592	0.421569	0.695503	NaN	NaN	NaN	NaN	A0A075B5V0	P06330;A0A075B5V0;A0A0A6YWX0	A0A075B5V0_MOUSE	Ighv1-26	Immunoglobulin heavy variable 1-26 (Fragment)
	13.4471	14.6629	14.9778	13.8222	11.4895	16.7491	14.5072	11.2306	15.6253	11.7965	13.0271	15.931	12.4475	11.0041	16.8967	12.4518	11.0274	12.6318	15.3116				Completeproteome;Referenceproteome	0.283061	0.513822	0.848168	0.625555	0.250796	0.582916	0.82262	0.564419	A0A075B5V6	A0A075B5V6;A0A075B5V7;A0A0A6YXN5;A0A0A6YY38	A0A075B5V6_MOUSE	Ighv1-42	Immunoglobulin heavy variable V1-42
	13.0009	11.1549	14.4053	11.4633	11.0808	16.666	8.58766	11.2841	14.694	NaN	NaN	NaN	NaN	NaN	NaN	NaN	NaN	NaN	NaN				Completeproteome;Referenceproteome	0.127583	0.751936	0.586884	0.31938	NaN	NaN	NaN	NaN	A0A075B5W1;A0A0G2JFS5	A0A075B5W1;A0A0G2JFS5	A0A075B5W1_MOUSE;A0A0G2JFS5_MOUSE	Ighv1-50;Ighv1-69	Immunoglobulin heavy variable 1-50 (Fragment)
	12.0436	12.3464	16.0435	13.8077	11.8228	16.5048	11.1747	11.7006	17.1947	11.736	10.8809	14.6253	12.5681	11.0793	15.5686	10.0835	11.2321	9.85085	13.217				Completeproteome;Referenceproteome	0.229829	0.582017	0.93094	0.533552	0.0523761	0.911371	-0.187511	-0.136742	A0A075B5W6	A0A075B5W6	A0A075B5W6_MOUSE	Ighv1-55	Immunoglobulin heavy variable 1-55 (Fragment)
	13.7692	13.2797	16.6288	15.6045	13.4093	17.7264	15.1729	13.9743	17.3845	12.2872	13.4215	15.97	13.7405	11.343	17.1826	12.229	11.7591	12.9778	15.6363				Completeproteome;Referenceproteome	0.686681	0.164771	1.52625	1.278	0.183033	0.684616	0.604516	0.429564	A0A075B5Y4	A0A075B5Y4	A0A075B5Y4_MOUSE	Ighv1-81	Immunoglobulin heavy variable 1-81 (Fragment)
	12.9739	10.1919	12.8954	13.0595	13.1852	11.9929	13.0712	10.9884	11.3255	9.97219	13.0726	10.7353	12.8738	13.0258	13.035	13.3522	10.3549	11.9696	13.0831				Completeproteome;Referenceproteome	0.352141	0.449195	-0.616698	-0.716125	0.19652	0.675292	0.423011	0.440622	A0A075B615;A0A075B625;A0A075B651;A0A0B4J1K1	A0A075B615;A0A075B625;A0A075B651;A0A0B4J1K1	A0A075B615_MOUSE;A0A075B625_MOUSE;A0A075B651_MOUSE;A0A0B4J1K1_MOUSE	Trav4-3;Trav4-4-dv10;Trav4d-4;Trav4n-3	T cell receptor alpha variable 4D-4 (Fragment)
	11.8895	12.4947	13.0087	13.4595	12.3995	9.96226	13.176	11.962	12.4076	11.4329	12.8042	12.2821	12.3249	12.6378	11.3854	12.6128	13.03	12.1503	11.682				Completeproteome;Referenceproteome	0.538098	0.28037	-0.7734	-0.997688	0.123255	0.817431	-0.124304	-0.258158	A0A075B638	A0A075B638	A0A075B638_MOUSE	Trav4-2	T cell receptor alpha variable 4-2 (Fragment)
	13.7281	13.1739	16.6956	14.7166	13.6597	17.2495	14.6599	15.4475	17.6894	12.2378	11.4822	15.5871	10.0531	10.682	16.2525	11.7794	14.6582	10.6456	15.1774				Completeproteome;Referenceproteome	1.04163	0.0639315	1.8668	1.77353	0.564534	0.259421	1.69421	1.10162	A0A075B663	P01723;P01724;P01726;P01727;A0A075B663	A0A075B663_MOUSE	Iglv1	Immunoglobulin lambda variable 1 (Fragment)
	16.8583	16.9349	20.8041	18.5293	16.7542	21.3027	18.0417	16.6765	21.4008	15.774	15.6926	20.3564	17.1464	15.1718	21.3055	16.0748	14.7625	15.513	19.5272				Completeproteome;Proteomicsidentification;Referenceproteome	0.460777	0.309173	1.37927	0.941104	0.148912	0.736816	0.608358	0.362768	A0A075B6A3;A0A0A6YXW6	P01878;A0A075B6A3;A0A0A6YXW6	A0A075B6A3_MOUSE;A0A0A6YXW6_MOUSE	Igha	Immunoglobulin heavy constant alpha (Fragment)
	14.3907	14.2309	14.2218	14.4379	14.5139	14.4865	14.9602	14.9267	14.915	14.6051	14.0704	14.0379	14.1946	14.1627	14.4155	14.3817	14.6119	14.5198	14.102	axon guidance;biological regulation;cell cycle cytokinesis;cell cycle process;cellular component assembly;cellular component assembly at cellular level;cellular component organization;cellular component organization at cellular level;cellular component organization or biogenesis;cellular component organization or biogenesis at cellular level;cellular localization;cellular macromolecule localizati…	structural constituent of cytoskeleton;structural molecule activity	axon;axon part;basolateral plasma membrane;cell junction;cell part;cell projection;cell projection part;cell-cell contact zone;cell-cell junction;initial segment;intercalated disc;lateral plasma membrane;membrane;membrane part;neuron projection;paranode region of axon;plasma membrane;plasma membrane part;sarcolemma;synapse	Completeproteome;Proteomicsidentification;Referenceproteome	2.23739	0.0341183	0.463093	2.12137	0.725702	0.402711	0.192027	0.82263	A0A087WNU5	A0A087WNU5;A0A087WRU2	A0A087WNU5_MOUSE	Ank3	Ankyrin 3, epithelial (Fragment)
	11.8456	12.3305	10.082	12.112	10.8352	13.2851	13.0178	13.8009	13.7325	9.78965	11.092	9.52772	10.7187	11.1629	12.6776	11.9082	9.79957	12.5383	12.0092		binding;DNA binding;identical protein binding;nucleic acid binding;protein binding;protein dimerization activity;protein homodimerization activity	cell part;cytoplasm;intracellular part;membrane;plasma membrane	Completeproteome;Proteomicsidentification;Referenceproteome	2.26374	0.00618273	2.01801	3.31173	1.19382	0.0739597	1.32835	1.84882	A0A087WNU6;A0A087WSF5;G5E8E1	A0A087WNU6;A0A087WSF5;G5E8E1	A0A087WNU6_MOUSE;A0A087WSF5_MOUSE;G5E8E1_MOUSE	Lrrfip1	Leucine rich repeat (in FLII) interacting protein 1 (Fragment)
	17.8591	17.8436	18.2994	17.8715	17.8758	17.4481	17.2572	17.2736	17.2331	17.3707	17.3251	17.7456	17.3888	17.3105	17.2776	17.3856	17.3526	17.3471	17.5173	biological regulation;metabolic process;positive regulation of biological process;positive regulation of biosynthetic process;positive regulation of cellular biosynthetic process;positive regulation of cellular metabolic process;positive regulation of cellular process;positive regulation of gene expression;positive regulation of macromolecule biosynthetic process;positive regulation of macromolec…	catalytic activity;hydrolase activity	cell part;cytoplasm;cytoplasmic part;cytosol;extracellular membrane-bounded organelle;extracellular organelle;extracellular region part;extracellular vesicular exosome;intracellular membrane-bounded organelle;intracellular non-membrane-bounded organelle;intracellular organelle;intracellular organelle part;intracellular part;membrane-bounded organelle;membrane-bounded vesicle;non-membrane-bounded …	Completeproteome;Proteomicsidentification;Referenceproteome	3.25586	0.00794555	-0.646896	-3.10666	0.238254	0.804356	-0.0520958	-0.274491	A0A087WP24;A0A087WPF8;A0A087WRJ2;A0A087WSR2;E9QN99	A0A087WP24;A0A087WPF8;A0A087WRJ2;A0A087WSR2;E9QN99	A0A087WP24_MOUSE;A0A087WPF8_MOUSE;A0A087WRJ2_MOUSE;A0A087WSR2_MOUSE;E9QN99_MOUSE	Abhd14b	Putative protein-lysine deacylase ABHD14B (Fragment)
	12.018	12.8546	13.3162	11.1513	12.1998	12.8583	12.5989	13.5409	11.6373	12.9827	12.6885	12.1322	12.1947	12.5121	13.5159	13.4723	12.6494	11.7452	12.4448	biological regulation;cellular process;cellular response to stimulus;negative regulation of biological process;negative regulation of catalytic activity;negative regulation of cell adhesion;negative regulation of cell projection organization;negative regulation of cell-substrate adhesion;negative regulation of cellular component organization;negative regulation of cellular process;negative regula…	binding;calcium ion binding;cation binding;cysteine-type endopeptidase inhibitor activity;endopeptidase inhibitor activity;endopeptidase regulator activity;enzyme inhibitor activity;enzyme regulator activity;ion binding;metal ion binding;metalloendopeptidase inhibitor activity;metalloenzyme inhibitor activity;metalloenzyme regulator activity;peptidase inhibitor activity;peptidase regulator activi…	extracellular matrix;extracellular region part;extracellular space;proteinaceous extracellular matrix	Completeproteome;Disulfidebond;Proteomicsidentification;Referenceproteome	0.26766	0.574094	0.35088	0.544319	0.305323	0.584738	0.263453	0.562228	A0A087WPP6;Q6DIC9	Q8BKV0;Q6DIC9;A0A087WPP6	A0A087WPP6_MOUSE;Q6DIC9_MOUSE	Spock1	Sparc/osteonectin, cwcv and kazal-like domains proteoglycan 1
	10.4597	12.7826	11.5237	12.8594	12.4098	13.2169	13.8195	13.1576	12.9734	11.3699	12.0745	10.6473	9.94587	10.5329	12.9027	12.9603	13.3977	13.0127	11.8296	anatomical structure morphogenesis;axon cargo transport;axonogenesis;cell part morphogenesis;cell projection morphogenesis;cell projection organization;cellular component morphogenesis;cellular component movement;cellular component organization;cellular component organization at cellular level;cellular component organization or biogenesis;cellular component organization or biogenesis at cellular …		actin cytoskeleton;cell junction;cell part;cell-substrate junction;cytoplasmic membrane-bounded vesicle;cytoplasmic part;cytoplasmic vesicle;cytoskeleton;hemidesmosome;intracellular membrane-bounded organelle;intracellular non-membrane-bounded organelle;intracellular organelle;intracellular part;membrane-bounded organelle;membrane-bounded vesicle;non-membrane-bounded organelle;organelle;vesicle	Completeproteome;Proteomicsidentification;Referenceproteome	1.31281	0.0414595	1.28482	2.01021	2.53387	0.00643716	1.90649	3.45364	A0A087WPR7	A0A087WPR7	A0A087WPR7_MOUSE	Dst	Dystonin (Fragment)
	15.6683	14.9365	15.5492	16.3019	14.7742	12.3181	16.8763	11.5723	13.4294	14.0137	14.033	10.5419	10.8149	14.2487	13.7453	12.1367	13.8136	12.2017	12.976	amine metabolic process;carboxylic acid metabolic process;cellular amine metabolic process;cellular amino acid metabolic process;cellular ketone metabolic process;cellular metabolic process;cellular nitrogen compound metabolic process;cellular process;metabolic process;nitrogen compound metabolic process;organic acid metabolic process;oxoacid metabolic process;primary metabolic process;small mole…	aminoacylase activity;catalytic activity;hydrolase activity;hydrolase activity, acting on carbon-nitrogen (but not peptide) bonds;hydrolase activity, acting on carbon-nitrogen (but not peptide) bonds, in linear amides;metallopeptidase activity;peptidase activity;peptidase activity, acting on L-amino acid peptides	cell part;cytoplasm;extracellular membrane-bounded organelle;extracellular organelle;extracellular region part;extracellular vesicular exosome;intracellular part;membrane-bounded organelle;membrane-bounded vesicle;organelle;vesicle	Completeproteome;Proteomicsidentification;Referenceproteome	0.916199	0.0857719	-1.89699	-1.61302	0.0990568	0.830175	0.24422	0.24087	A0A087WPX1	A0A087WPX1	A0A087WPX1_MOUSE	Acy1	N-acyl-aliphatic-L-amino acid amidohydrolase (Fragment)
	16.2291	15.5696	16.2006	16.3078	15.6784	14.9311	16.1248	15.8771	16.5207	15.4166	15.2409	15.5105	15.3388	15.0005	15.667	15.6568	15.0283	15.3045	15.3275				Completeproteome;Referenceproteome	0.149062	0.765687	-0.133691	-0.300781	0.268087	0.719946	0.0953426	0.383327	A0A087WQH8	A0A087WQH8	A0A087WQH8_MOUSE	Slc35a4	Solute carrier family 35, member A4
	10.1619	10.7826	10.7466	11.6469	10.185	12.9903	12.7187	12.467	12.0954	NaN	NaN	NaN	NaN	NaN	NaN	NaN	NaN	NaN	NaN	catabolic process;cellular catabolic process;cellular macromolecule catabolic process;cellular macromolecule metabolic process;cellular metabolic process;cellular nitrogen compound metabolic process;cellular process;histone mRNA catabolic process;histone mRNA metabolic process;macromolecule catabolic process;macromolecule metabolic process;metabolic process;mRNA catabolic process;mRNA metabolic p…	5'-3' exonuclease activity;catalytic activity;exonuclease activity;hydrolase activity;hydrolase activity, acting on ester bonds;nuclease activity	cell part;cytoplasm;cytoplasmic mRNA processing body;cytoplasmic part;cytoskeleton;Golgi apparatus;intermediate filament cytoskeleton;intracellular membrane-bounded organelle;intracellular non-membrane-bounded organelle;intracellular organelle;intracellular part;macromolecular complex;membrane;membrane-bounded organelle;non-membrane-bounded organelle;organelle;plasma membrane;ribonucleoprotein co…	Completeproteome;Proteomicsidentification;Referenceproteome	2.96763	0.00254545	1.86322	4.14962	NaN	NaN	NaN	NaN	A0A087WQN7;F8VQ87	F8VQ87;A0A087WQN7	A0A087WQN7_MOUSE;F8VQ87_MOUSE	Xrn1	5'-3' exoribonuclease 1
	12.9646	13.2254	15.1059	14.0145	13.6002	14.0227	13.981	13.9981	14.1368	14.3689	13.4633	14.9614	11.45	13.0344	13.7294	13.6102	15.5452	14.5923	12.6552	biological regulation;cellular process;chromosome segregation;positive regulation of biological process;positive regulation of cellular metabolic process;positive regulation of cellular process;positive regulation of cellular protein metabolic process;positive regulation of dephosphorylation;positive regulation of macromolecule metabolic process;positive regulation of metabolic process;positive r…		cell part;chromosome;extracellular membrane-bounded organelle;extracellular organelle;extracellular region part;extracellular vesicular exosome;intracellular membrane-bounded organelle;intracellular non-membrane-bounded organelle;intracellular organelle;intracellular part;membrane-bounded organelle;membrane-bounded vesicle;non-membrane-bounded organelle;nucleus;organelle;vesicle	Completeproteome;Proteomicsidentification;Referenceproteome	0.242168	0.624206	0.252557	0.479472	0.315685	0.517319	0.570875	0.65105	A0A087WRA7	A0A087WRA7	A0A087WRA7_MOUSE	Ppp1r7	Protein phosphatase 1, regulatory subunit 7 (Fragment)
	17.3621	17.0654	16.9213	17.1185	17.0078	17.0257	17.0221	17.0497	16.9193	16.2363	16.089	15.9081	16.3696	16.4999	16.8308	16.6909	16.7224	16.4257	16.7183	actin cytoskeleton organization;actin filament organization;actin filament-based process;biological adhesion;cell adhesion;cell-cell adhesion;cellular component organization;cellular component organization at cellular level;cellular component organization or biogenesis;cellular component organization or biogenesis at cellular level;cellular process;cytoskeleton organization;establishment or maint…	binding;calcium ion binding;cation binding;ion binding;metal ion binding	adherens junction;anchoring junction;cell junction;cell part;cell projection;cell-cell junction;cell-substrate adherens junction;cell-substrate junction;cytoplasmic part;extracellular membrane-bounded organelle;extracellular organelle;extracellular region part;extracellular vesicular exosome;filopodium;focal adhesion;integral to membrane;intracellular membrane-bounded organelle;intracellular orga…	Calcium;Celladhesion;Completeproteome;Disulfidebond;EGF-likedomain;Membrane;Proteomicsidentification;Referenceproteome;Repeat;Transmembrane;Transmembranehelix	0.472571	0.621622	-0.0907786	-0.482737	2.21505	0.0537367	0.457066	2.04293	A0A087WRT4;A0A1L1SQU7;F2Z4A3	A0A087WRT4;A0A1L1SQU7;F2Z4A3	A0A087WRT4_MOUSE;A0A1L1SQU7_MOUSE;F2Z4A3_MOUSE	Fat1	FAT atypical cadherin 1
	12.5482	12.8254	12.5461	12.1143	12.969	13.0546	12.6356	12.2677	13.1231	11.8262	13.0602	12.9207	12.6162	13.2559	13.1092	12.0939	12.2444	12.254	13.2851			cell part;cytoplasm;cytoplasmic part;endoplasmic reticulum;intracellular membrane-bounded organelle;intracellular organelle;intracellular part;membrane-bounded organelle;organelle	Completeproteome;Proteomicsidentification;Referenceproteome	0.297157	0.610091	0.169644	0.497269	0.152119	0.778131	-0.138499	-0.306205	A0A087WSK5;A0A0R4J078	A0A0R4J078;A0A087WSK5	A0A087WSK5_MOUSE;A0A0R4J078_MOUSE	Ubxn4	UBX domain protein 4 (Fragment)
	15.6012	15.4778	15.9888	16.2645	15.1818	17.7494	17.4072	17.4549	17.5999	14.9927	15.2371	14.8219	15.1372	14.741	17.213	17.2837	17.4478	17.1816	16.8624	anatomical structure development;biological regulation;biosynthetic process;blood circulation;cell surface receptor linked signaling pathway;cellular biosynthetic process;cellular macromolecule biosynthetic process;cellular macromolecule metabolic process;cellular metabolic process;cellular nitrogen compound metabolic process;cellular process;cellular response to biotic stimulus;cellular response…	binding;core promoter binding;core promoter proximal region DNA binding;core promoter proximal region sequence-specific DNA binding;core promoter sequence-specific DNA binding;cytokine receptor binding;DNA binding;double-stranded DNA binding;enzyme binding;identical protein binding;molecular transducer activity;nucleic acid binding;nucleic acid binding transcription factor activity;protein bindin…	axon;cell part;cell projection;chromatin;chromosomal part;cytoplasm;dendrite;intracellular membrane-bounded organelle;intracellular non-membrane-bounded organelle;intracellular organelle;intracellular organelle part;intracellular part;membrane-bounded organelle;neuron projection;non-membrane-bounded organelle;nuclear chromatin;nuclear chromosome part;nuclear part;nucleolus;nucleoplasm;nucleus;org…	Activator;Completeproteome;Cytoplasm;DNA-binding;Nucleus;Phosphoprotein;Proteomicsidentification;Referenceproteome;SH2domain;Transcription;Transcriptionregulation	4.09209	0.000733945	1.85003	5.65797	6.75277	0.006	2.2117	9.47691	A0A087WSP5;Q8C3V4;Q99K94	A0A087WSP5;Q8C3V4;Q99K94	A0A087WSP5_MOUSE;Q8C3V4_MOUSE;Q99K94_MOUSE	Stat1	Signal transducer and activator of transcription
	10.6018	11.0637	9.71787	11.5278	10.6987	10.4549	10.0877	11.4101	11.6659	10.1107	10.8644	9.41447	10.2089	9.99208	11.7338	10.186	10.7697	12.4073	10.7251	biological regulation;cellular component movement;cellular component organization;cellular component organization at cellular level;cellular component organization or biogenesis;cellular component organization or biogenesis at cellular level;cellular localization;cellular process;cellular response to stimulus;cytoskeleton-dependent intracellular transport;establishment of Golgi localization;estab…	enzyme activator activity;enzyme regulator activity;GTPase activator activity;GTPase regulator activity;nucleoside-triphosphatase regulator activity	cell part;cytoplasmic part;Golgi apparatus;intracellular membrane-bounded organelle;intracellular organelle;intracellular part;membrane;membrane-bounded organelle;organelle;plasma membrane	Completeproteome;GTPaseactivation;Proteomicsidentification;Referenceproteome	0.147946	0.75255	0.182708	0.318346	1.27615	0.0717905	1.04627	1.86483	A0A0A0MQE8;B7ZCJ1	A0A0A0MQE8;B7ZCJ1	A0A0A0MQE8_MOUSE;B7ZCJ1_MOUSE	Arhgap21	Rho GTPase activating protein 21
	12.0047	11.8473	11.6194	9.01524	11.8403	12.3577	12.4521	12.9868	13.6901	10.5862	11.7896	11.9288	12.4117	12.1338	12.5217	11.7442	11.6724	12.1933	12.6099			cell part;intracellular membrane-bounded organelle;intracellular organelle;intracellular part;membrane-bounded organelle;nucleus;organelle	Completeproteome;Proteomicsidentification;Referenceproteome	1.26554	0.0408766	1.60629	2.01889	0.47539	0.412054	0.378267	0.807432	A0A0A0MQL2;E9PUH0	Q80WR5;A0A0A0MQL2;E9PUH0	A0A0A0MQL2_MOUSE;E9PUH0_MOUSE	A430005L14Rik	RIKEN cDNA A430005L14 gene (Fragment)
	18.5069	18.1523	18.6969	18.3729	18.1606	18.0797	18.373	18.2675	18.1733	17.1531	16.8743	18.1703	17.1383	17.4761	18.216	17.8654	17.8212	18.1318	17.6161	alcohol metabolic process;biological regulation;biosynthetic process;carbohydrate metabolic process;catabolic process;cellular biosynthetic process;cellular carbohydrate metabolic process;cellular lipid metabolic process;cellular metabolic process;cellular process;cellular response to stimulus;dephosphorylation;glycerolipid biosynthetic process;glycerolipid metabolic process;glycerophospholipid b…	alkali metal ion binding;binding;catalytic activity;cation binding;hydrolase activity;hydrolase activity, acting on ester bonds;identical protein binding;inositol monophosphate phosphatase activity;inositol or phosphatidylinositol phosphatase activity;inositol phosphate phosphatase activity;ion binding;lithium ion binding;magnesium ion binding;manganese ion binding;metal ion binding;phosphatase a…	cell part;cytoplasm;extracellular membrane-bounded organelle;extracellular organelle;extracellular region part;extracellular vesicular exosome;intracellular part;membrane-bounded organelle;membrane-bounded vesicle;organelle;vesicle	Completeproteome;Proteomicsidentification;Referenceproteome	0.561615	0.481849	-0.154494	-0.670865	1.28646	0.107748	0.567689	1.62898	A0A0A6YW07;Q80ZJ2;Q924B0	A0A0A6YW07;Q80ZJ2;Q924B0	A0A0A6YW07_MOUSE;Q80ZJ2_MOUSE;Q924B0_MOUSE	Impa1	Inositol-1-monophosphatase
	14.8248	14.8642	15.1111	14.9415	15.4217	14.8061	15.1149	15.1884	10.8835	15.4071	15.4043	10.9786	15.4447	15.051	15.3015	15.3781	15.5375	15.3799	15.2162				Completeproteome;Referenceproteome	0.523714	0.273529	-1.03445	-1.01108	0.480749	0.341268	0.905538	0.929531	A0A0A6YW13	A0A0A6YW13	A0A0A6YW13_MOUSE	Spmip2	Predicted gene, 17359 (Fragment)
	12.4123	12.9104	12.0641	12.1848	12.7836	11.8909	13.0369	11.9701	11.2772	12.5362	11.0521	8.00028	11.8192	12.5948	12.2254	12.714	10.8325	9.90778	10.065	biological regulation;cellular process;cellular response to stimulus;regulation of biological process;regulation of cellular process;response to stimulus;signal transduction		adherens junction;anchoring junction;cell junction;cell part;cell surface;cell-substrate adherens junction;cell-substrate junction;focal adhesion;integral to membrane;integral to plasma membrane;intrinsic to membrane;intrinsic to plasma membrane;membrane part;plasma membrane part	Completeproteome;Proteomicsidentification;Referenceproteome	0.541171	0.328888	-0.427256	-0.906572	0.0173208	0.973752	-0.0515768	-0.0460606	A0A0A6YW22;A0A0R4J0V2	A0A0A6YW22;A0A0R4J0V2	A0A0A6YW22_MOUSE;A0A0R4J0V2_MOUSE	Mpzl1	Myelin protein zero-like 1
	13.4958	13.2812	14.4258	13.6302	13.7266	14.1645	13.444	13.2115	13.3827	14.0576	11.1582	13.5274	13.6988	13.268	12.9131	13.4887	14.0279	13.213	13.165	biological regulation;cellular macromolecule metabolic process;cellular metabolic process;cellular process;cellular protein metabolic process;macromolecule metabolic process;macromolecule modification;metabolic process;negative regulation of apoptosis;negative regulation of biological process;negative regulation of cell death;negative regulation of cellular process;negative regulation of programm…	acetyltransferase activity;binding;catalytic activity;N-acetyltransferase activity;N-acyltransferase activity;ribonucleoprotein binding;ribosome binding;transferase activity;transferase activity, transferring acyl groups;transferase activity, transferring acyl groups other than amino-acyl groups	cell part;cytoplasm;cytoplasmic part;intracellular membrane-bounded organelle;intracellular organelle;intracellular organelle part;intracellular part;macromolecular complex;membrane;membrane-bounded organelle;NatA complex;N-terminal protein acetyltransferase complex;nuclear part;nucleoplasm part;nucleus;organelle;organelle part;protein acetyltransferase complex;protein complex;transcription facto…	Completeproteome;Proteomicsidentification;Receptor;Referenceproteome	0.228003	0.67512	-0.16127	-0.416842	0.15593	0.75468	0.219534	0.339645	A0A0A6YW80;A0A0A6YX86;G3X8Y3	G3X8Y3;A0A0A6YW80;A0A0A6YX86	A0A0A6YW80_MOUSE;A0A0A6YX86_MOUSE;G3X8Y3_MOUSE	Naa15	N(alpha)-acetyltransferase 15, NatA auxiliary subunit
	12.1202	12.3455	13.938	10.9371	11.5458	17.0405	13.2028	9.90185	13.5646	12.3577	10.0169	10.6434	11.5837	9.61012	16.4484	11.548	11.4239	11.3835	11.5077				Completeproteome;Referenceproteome	0.395216	0.374132	1.25011	0.831715	0.732545	0.179323	1.61991	1.33082	A0A0A6YWC7	P18525;A0A075B5Q4;A0A0A6YWC7	A0A0A6YWC7_MOUSE	Ighv5-15	Immunoglobulin heavy variable 5-15 (Fragment)
	14.0346	14.7485	14.7217	14.6486	14.9058	15.5776	14.2892	14.1686	13.9296	14.1184	13.1107	13.7335	13.4807	13.5436	13.8014	14.1371	14.3	13.8262	13.7204	antifungal humoral response;antimicrobial humoral response;biological regulation;cell surface receptor linked signaling pathway;cellular process;cellular response to chemical stimulus;cellular response to cytokine stimulus;cellular response to organic substance;cellular response to stimulus;cytokine-mediated signaling pathway;defense response;defense response to fungus;humoral immune response;imm…	binding;cytokine activity;cytokine receptor binding;growth factor receptor binding;interleukin-1 receptor binding;protein binding;receptor binding	extracellular region part;extracellular space	Completeproteome;Referenceproteome	0.123883	0.800218	-0.120633	-0.25846	0.966171	0.220383	0.359649	1.20348	A0A0A6YWE1	A0A0A6YWE1	A0A0A6YWE1_MOUSE	Il36rn	Interleukin 36 receptor antagonist
	16.4577	16.3859	16.1287	16.5482	16.5738	15.9698	15.8705	16.2041	16.401	16.5936	16.7604	16.6738	16.6552	16.7766	16.6274	16.5194	16.741	16.6949	16.8779	anatomical structure development;biological adhesion;cell adhesion;cell-cell adhesion;cellular process;developmental process;forebrain development;homophilic cell adhesion	binding;calcium ion binding;cation binding;ion binding;metal ion binding	cell junction;cell part;cell projection part;cell-cell contact zone;cell-cell junction;growth cone;integral to membrane;integral to plasma membrane;intrinsic to membrane;intrinsic to plasma membrane;membrane part;plasma membrane part;site of polarized growth	Calcium;Celladhesion;Completeproteome;Membrane;Proteomicsidentification;Referenceproteome;Repeat;Transmembrane;Transmembranehelix	1.20935	0.16124	-0.307496	-1.28969	0.000831933	0.999432	0.000169754	0.00100683	A0A0A6YWY8;A0A0A6YY09;F8VPK8	A0A0A6YWM0;A0A0A6YWY8;A0A0A6YY09;A0A0A6YY37;F8VPK8	A0A0A6YWY8_MOUSE;A0A0A6YY09_MOUSE;F8VPK8_MOUSE	Pcdh9	Protocadherin 9
	15.5857	15.6075	14.7858	15.5577	15.439	15.2505	15.4382	14.9458	15.4384	16.412	16.1074	15.2607	16.264	15.68	15.7593	16.1249	15.5363	15.6867	16.1899	biological regulation;negative regulation of cAMP-dependent protein kinase activity;negative regulation of catalytic activity;negative regulation of kinase activity;negative regulation of molecular function;negative regulation of protein kinase activity;negative regulation of protein serine/threonine kinase activity;negative regulation of transferase activity;regulation of biological process;regu…	binding;cAMP-dependent protein kinase inhibitor activity;cAMP-dependent protein kinase regulator activity;catalytic activity;enzyme binding;enzyme inhibitor activity;enzyme regulator activity;kinase activity;kinase binding;kinase inhibitor activity;kinase regulator activity;protein binding;protein kinase A binding;protein kinase A catalytic subunit binding;protein kinase binding;protein kinase in…	adherens junction;AMP-activated protein kinase complex;anchoring junction;cAMP-dependent protein kinase complex;cell junction;cell part;cell-substrate adherens junction;cell-substrate junction;centrosome;cytoplasm;cytoplasmic part;cytoskeletal part;extracellular membrane-bounded organelle;extracellular organelle;extracellular region part;extracellular vesicular exosome;focal adhesion;intracellula…	Completeproteome;Kinase;Proteomicsidentification;Referenceproteome;Transferase	0.257832	0.673982	-0.12692	-0.418416	0.13237	0.826263	-0.0853937	-0.246923	A0A0A6YX73;Q8K1M3	Q8K1M3;A0A0A6YX73	A0A0A6YX73_MOUSE;Q8K1M3_MOUSE	Prkar2a	cAMP-dependent protein kinase type II-alpha regulatory subunit
	12.9453	11.1873	12.8412	10.7497	9.64333	14.1675	11.9971	11.2573	12.313	NaN	NaN	NaN	NaN	NaN	NaN	NaN	NaN	NaN	NaN				Completeproteome;Referenceproteome	0.493325	0.29918	0.960373	0.960802	NaN	NaN	NaN	NaN	A0A0A6YXA5	A0A0A6YVW3;A0A0A6YXA5	A0A0A6YXA5_MOUSE	Ighv1-15	Immunoglobulin heavy variable 1-15 (Fragment)
	15.1066	15.3161	15.4465	15.4889	15.2383	15.7895	15.6568	15.5747	15.7319	14.8671	14.9413	15.2791	15.2236	15.3945	15.2472	14.7571	15.2786	15.179	15.191	biological regulation;cellular process;cellular response to stimulus;endosome transport;establishment of localization;establishment of localization in cell;intracellular transport;localization;macromolecule localization;protein localization;regulation of biological process;regulation of cellular process;response to stimulus;signal transduction;transport;vesicle-mediated transport	binding;lipid binding;phospholipid binding;protein binding;protein kinase A binding	cell part;cytoplasmic membrane-bounded vesicle;cytoplasmic part;cytoplasmic vesicle;extrinsic to membrane;intracellular membrane-bounded organelle;intracellular organelle;intracellular part;membrane;membrane part;membrane-bounded organelle;membrane-bounded vesicle;organelle;vesicle	Completeproteome;Proteomicsidentification;Referenceproteome	2.36855	0.0456771	0.368931	1.95368	0.026184	0.975198	-0.0105223	-0.0440377	A0A0A6YXL6;A0A0A6YXX3;A0A1D5RM41;E9Q3Y4	A0A0A6YXL6;A0A0A6YXX3;A0A1D5RM41;E9Q3Y4	A0A0A6YXL6_MOUSE;A0A0A6YXX3_MOUSE;A0A1D5RM41_MOUSE;E9Q3Y4_MOUSE	Lrba	LPS-responsive beige-like anchor
	11.9928	9.91165	9.79338	10.8372	11.2133	14.6596	14.007	13.3491	13.715	NaN	NaN	NaN	NaN	NaN	NaN	NaN	NaN	NaN	NaN			extracellular membrane-bounded organelle;extracellular organelle;extracellular region part;extracellular vesicular exosome;membrane-bounded organelle;membrane-bounded vesicle;organelle;vesicle	Completeproteome;Referenceproteome	3.28713	0.00106122	3.18302	5.08331	NaN	NaN	NaN	NaN	A0A0A6YXN8;Q3U390	A0A0A6YYP6;Q6F5F2;A0A0A6YXN8;D3YXM0;E9PZC9;E9PZD0;F6UP26;K7N6K7;Q1AN90;Q3U390	A0A0A6YXN8_MOUSE;Q3U390_MOUSE	Sirpb1b	Signal-regulatory protein beta 1B
	13.0377	14.003	14.6284	14.2268	14.2383	13.4734	10.6328	13.8578	14.151	12.9674	13.7648	14.271	11.4999	13.0749	12.815	14.0848	14.6108	13.4731	12.8439				Completeproteome;Referenceproteome	0.623405	0.214702	-0.998072	-1.1424	0.33351	0.5126	0.449914	0.656772	A0A0A6YXP8	A0A0A6YXP8	A0A0A6YXP8_MOUSE	Tmem131	Transmembrane protein 131 (Fragment)
	12.0856	10.8625	14.8053	13.3074	12.6797	15.0593	11.1556	12.2637	15.5044	12.7301	10.6519	14.098	11.6667	11.591	14.7379	9.99178	11.8089	10.7201	13.818				Completeproteome;Referenceproteome	0.259881	0.547779	0.747617	0.579671	0.0216593	0.965333	0.0677969	0.0576015	A0A0A6YXQ0	A0A0A6YXQ0	A0A0A6YXQ0_MOUSE	Ighv8-8	Immunoglobulin heavy variable 8-8 (Fragment)
	15.0578	15.485	14.8184	14.945	15.028	14.5586	14.3346	14.501	13.9973	14.9569	14.5005	14.27	14.8726	15.1236	14.0547	14.5053	14.6167	13.9641	14.7869	catabolic process;cellular catabolic process;cellular metabolic process;cellular process;metabolic process;phosphate-containing compound metabolic process;phosphorus metabolic process;polyphosphate catabolic process;polyphosphate metabolic process	catalytic activity;hydrolase activity;hydrolase activity, acting on ester bonds;inositol or phosphatidylinositol phosphatase activity;lipid phosphatase activity;phosphatase activity;phosphatidylinositol bisphosphate phosphatase activity;phosphatidylinositol phosphate 4-phosphatase activity;phosphatidylinositol-3,4-bisphosphate 4-phosphatase activity;phosphoric ester hydrolase activity		Completeproteome;Proteomicsidentification;Referenceproteome	2.42432	0.0144678	-0.71899	-2.67354	0.829966	0.256824	-0.359168	-1.10765	A0A0A6YXS5;A0A0R4J0Q2;D3YUD3;D3YUL8;D3Z230;E9Q9A0;E9QAD0;F6R4N2;F6V2U0;Q3UEQ1	D3YUD3;D3YUL8;D3Z230;E9Q9A0;F6V2U0;Q3UEQ1;A0A0A6YXS5;A0A0R4J0Q2;E9QAD0;F6R4N2	A0A0A6YXS5_MOUSE;A0A0R4J0Q2_MOUSE;D3YUD3_MOUSE;D3YUL8_MOUSE;D3Z230_MOUSE;E9Q9A0_MOUSE;E9QAD0_MOUSE;F6R4N2_MOUSE;F6V2U0_MOUSE;Q3UEQ1_MOUSE	Inpp4a	Inositol polyphosphate-4-phosphatase, type I
	15.1402	14.6432	16.4638	15.2698	13.8629	16.8928	15.2665	15.5137	16.1225	14.2956	14.2409	16.5536	13.9695	13.866	17.4599	15.1435	15.4997	15.3847	16.1885	adaptive immune response;adaptive immune response based on somatic recombination of immune receptors built from immunoglobulin superfamily domains;antibacterial humoral response;antimicrobial humoral response;B cell mediated immunity;defense response;defense response to bacterium;humoral immune response;humoral immune response mediated by circulating immunoglobulin;immune effector process;immune …	antigen binding;binding	extracellular region part;extracellular space;immunoglobulin complex;immunoglobulin complex, circulating;macromolecular complex;protein complex	Completeproteome;Immunoglobulindomain;Proteomicsidentification;Referenceproteome	0.75709	0.161941	0.872902	1.28685	1.14349	0.0807551	1.35015	1.79727	A0A0A6YY53;F6TQW2	A0A0A6YY53;F6TQW2	A0A0A6YY53_MOUSE;F6TQW2_MOUSE	Ighg2c	Immunoglobulin heavy constant gamma 2C (Fragment)
	12.3484	10.8065	12.2025	10.785	11.8553	10.7483	9.99811	11.8437	10.056	12.8594	11.3198	10.3821	12.1449	12.1426	11.9556	11.0189	10.4923	11.3728	12.6118	biological regulation;cellular metabolic process;cellular process;chordate embryonic development;developmental process;electron transport chain;embryo development;embryo development ending in birth or egg hatching;generation of precursor metabolites and energy;in utero embryonic development;metabolic process;negative regulation of biological process;negative regulation of complement activation;ne…		cell part;external side of plasma membrane;integral to membrane;intrinsic to membrane;macromolecular complex;membrane part;plasma membrane part;protein complex;receptor complex	Completeproteome;Disulfidebond;Proteomicsidentification;Referenceproteome	0.904921	0.111952	-0.937978	-1.47138	0.199335	0.689407	-0.279501	-0.422645	A0A0A6YY75	A0A0A6YY75	A0A0A6YY75_MOUSE	Cr1l	Complement component (3b/4b) receptor 1-like
	16.4499	16.5568	16.315	16.3666	16.7211	16.4467	16.3612	16.7124	16.6114	17.0125	17.0888	17.0731	17.0005	17.0405	16.9605	17.0921	17.1423	17.1931	17.1307	biological adhesion;cell adhesion;cell-cell adhesion;cellular process;homophilic cell adhesion	binding;calcium ion binding;cation binding;ion binding;metal ion binding	cell part;integral to membrane;integral to plasma membrane;intrinsic to membrane;intrinsic to plasma membrane;membrane part;plasma membrane part	Calcium;Celladhesion;Completeproteome;Membrane;Proteomicsidentification;Referenceproteome;Repeat;Transmembrane;Transmembranehelix	0.187138	0.810992	0.0510336	0.245751	0.71188	0.687688	0.0606339	0.424663	A0A0A6YY83;E9Q2S0	A0A0A6YY83;A2RS43;E9Q2S0	A0A0A6YY83_MOUSE;E9Q2S0_MOUSE	Pcdh7	Protocadherin 7
	15.5829	15.7163	15.1511	15.3837	15.5678	14.5901	14.9768	14.17	14.3527	15.0792	15.7628	15.6681	15.3856	15.4088	15.4006	15.167	15.1535	15.1006	15.2628	biological adhesion;biological regulation;cell adhesion;cell projection organization;cell surface receptor linked signaling pathway;cell-cell adhesion;cellular component organization;cellular component organization at cellular level;cellular component organization or biogenesis;cellular component organization or biogenesis at cellular level;cellular process;cellular response to stimulus;homotypic…	binding;identical protein binding;protein binding	axon;cell body;cell junction;cell part;cell projection;cell projection part;cell surface;cell-cell junction;external side of plasma membrane;extracellular membrane-bounded organelle;extracellular organelle;extracellular region part;extracellular vesicular exosome;growth cone;membrane;membrane part;membrane-bounded organelle;membrane-bounded vesicle;neuron projection;neuronal cell body;organelle;p…	Completeproteome;Proteomicsidentification;Referenceproteome;Repeat	2.83878	0.00618319	-0.957954	-3.31471	1.00038	0.279025	-0.243984	-1.05545	A0A0A6YY91	A0A0A6YY91	A0A0A6YY91_MOUSE	Ncam1	Neural cell adhesion molecule 1 (Fragment)
	12.4985	11.445	12.4179	11.944	11.6775	13.5675	13.7385	12.5819	13.2278	10.5296	11.0744	12.577	12.8697	9.98522	13.5223	12.8711	13.7119	13.0381	12.7449			cell part;external side of plasma membrane;extracellular membrane-bounded organelle;extracellular organelle;extracellular region part;extracellular vesicular exosome;membrane part;membrane-bounded organelle;membrane-bounded vesicle;organelle;plasma membrane part;vesicle	Completeproteome;Receptor;Referenceproteome	2.26935	0.00861117	1.28233	3.03266	1.74673	0.0228971	1.77047	2.54211	A0A0B4J1G0	A0A0B4J1G0	FCG3A_MOUSE	Fcgr4	Low affinity immunoglobulin gamma Fc region receptor III-A
	11.6138	12.2319	15.5594	14.9195	12.8052	17.2514	11.7537	11.8643	17.2953	10.858	10.8328	13.9045	13.9288	11.2749	16.9464	11.1501	11.1502	11.0765	15.2744				Completeproteome;Referenceproteome	0.285766	0.502041	1.11523	0.641618	0.280135	0.538099	0.959699	0.622064	A0A0B4J1H6	A0A0B4J1H6;A0A140T8M9	A0A0B4J1H6_MOUSE	Igkv2-137	Immunoglobulin kappa chain variable 2-137 (Fragment)
	13.7076	13.2909	16.6403	13.8831	13.1472	18.7115	16.7622	13.9404	15.4548	13.2933	12.4266	15.3136	11.9797	11.7472	18.1563	14.7189	13.5244	13.7206	13.2646				Completeproteome;Referenceproteome	0.949337	0.0770635	2.0834	1.66963	0.797704	0.154123	1.72487	1.42365	A0A0B4J1H7	A0A0B4J1H7;A0A0B4J1H8	A0A0B4J1H7_MOUSE	Igkv1-135	Immunoglobulin kappa variable 1-135 (Fragment)
	12.811	12.5364	14.4231	14.7468	13.4186	15.6606	15.8224	12.7015	17.6728	10.2898	10.7133	12.5184	13.4999	10.9549	14.7971	14.5611	15.2875	11.4237	14.7143				Completeproteome;Referenceproteome	0.955701	0.0778409	1.87716	1.66337	1.61979	0.0238494	2.56149	2.50616	A0A0B4J1I1	A0A0B4J1I1	A0A0B4J1I1_MOUSE	Igkv16-104	Immunoglobulin kappa variable 16-104 (Fragment)
	11.4493	13.6449	12.9251	12.1398	10.8969	15.6718	12.9324	12.3503	14.6657	11.0176	13.0918	12.6816	11.0685	9.85117	13.7093	11.599	13.1111	11.3308	13.3728				Completeproteome;Proteomicsidentification;Referenceproteome	1.02472	0.068734	1.69384	1.73521	0.708401	0.204794	1.08246	1.2489	A0A0B4J1I9	P04945;A0A0B4J1I9	A0A0B4J1I9_MOUSE	Igkv4-55	Immunoglobulin kappa variable 4-55 (Fragment)
	13.5202	13.6554	16.8609	15.0643	13.4563	17.1918	13.5519	14.2882	18.9453	10.2129	10.9422	16.2651	13.3061	12.6367	17.0169	10.6623	13.2726	11.7228	15.4295				Completeproteome;Referenceproteome	0.518625	0.262366	1.48287	1.03424	0.248802	0.581709	0.948235	0.56599	A0A0B4J1J7;A0A0G2JEU7	A0A0B4J1J7;A0A0G2JEU7	A0A0B4J1J7_MOUSE;A0A0G2JEU7_MOUSE	Ighv1-82	Immunoglobulin heavy variable 1-82
	10.6443	11.3347	12.5892	12.6337	10.8586	13.5956	13.4638	12.5771	14.1842	10.3829	12.1492	12.2952	11.0131	10.8351	13.3963	12.1088	10.8272	12.1704	12.5269	acute inflammatory response;acute inflammatory response to antigenic stimulus;adaptive immune response;adaptive immune response based on somatic recombination of immune receptors built from immunoglobulin superfamily domains;amine transport;antibody-dependent cellular cytotoxicity;antigen processing and presentation;antigen processing and presentation of exogenous antigen;antigen processing and p…	binding;IgG binding;IgG receptor activity;immunoglobulin binding;immunoglobulin receptor activity;molecular transducer activity;protein binding;protein complex binding;receptor activity;signal transducer activity;signaling receptor activity;transmembrane signaling receptor activity	extracellular membrane-bounded organelle;extracellular organelle;extracellular region part;extracellular vesicular exosome;membrane-bounded organelle;membrane-bounded vesicle;organelle;vesicle	Completeproteome;Proteomicsidentification;Referenceproteome	1.87199	0.0123173	1.84307	2.78677	0.799501	0.182044	0.870833	1.31905	A0A0B4J1M6;E9PUV2	A0A0B4J1M6;E9PUV2	A0A0B4J1M6_MOUSE;E9PUV2_MOUSE	Fcgr3	Fc receptor, IgG, low affinity III
	10.9138	13.46	14.2528	15.1586	12.2183	17.5313	10.9938	13.5673	13.4827	NaN	NaN	NaN	NaN	NaN	NaN	NaN	NaN	NaN	NaN				Completeproteome;Referenceproteome	0.187585	0.653607	0.693079	0.444528	NaN	NaN	NaN	NaN	A0A0B4J1N0;A0A0G2JFE9	A0A0B4J1N0;A0A0G2JFE9	A0A0B4J1N0_MOUSE;A0A0G2JFE9_MOUSE	Ighv1-76	Immunoglobulin heavy variable 1-76
	16.5611	16.653	17.5349	17.4641	16.3566	18.7148	18.0686	17.6374	18.7506	15.5137	15.9968	16.2059	16.4299	15.9443	18.2111	18.0932	18.2867	18.18	18.0547					2.16731	0.00931852	1.37889	2.97289	6.08138	0.00444444	2.14701	8.31999	A0A0G2JDV3	A0A0G2JDV3;L7N1X8;Q000W5;A0A8Q0QEH4	GBP6_MOUSE	Gbp6	Guanylate-binding protein 6
	11.3041	10.7053	12.2825	10.938	10.8076	9.96619	12.0914	10.4527	11.8494	11.3445	11.5821	11.4748	9.02743	11.4466	11.5772	11.3261	12.2714	10.7676	11.4153					0.0757129	0.86555	-0.117569	-0.177824	0.410063	0.436808	0.496447	0.769649	A0A0G2JDY5	A0A0G2JDY5	A0A0G2JDY5_MOUSE	Map4	Microtubule-associated protein (Fragment)
	10.584	9.30014	13.4327	11.8216	9.53156	12.3341	11.7746	10.1016	12.4594	11.4957	10.6097	12.1126	9.63617	8.83834	13.1061	10.9347	8.51391	10.7755	11.5719					0.31516	0.481558	0.733423	0.671282	0.183994	0.690828	0.441921	0.42035	A0A0G2JE99	A0A0G2JE99;P01843	A0A0G2JE99_MOUSE	Iglc1	Immunoglobulin lambda constant 1 (Fragment)
	13.5934	13.6122	14.6415	14.525	13.8526	15.8685	17.0152	16.2496	15.4307	13.6739	12.8374	14.3677	13.9925	12.8991	15.3254	15.6357	15.7907	15.1179	14.6715	biological regulation;biosynthetic process;calcium ion transport;cation transport;cell surface receptor linked signaling pathway;cellular biosynthetic process;cellular chemical homeostasis;cellular component assembly;cellular component organization;cellular component organization or biogenesis;cellular homeostasis;cellular ion homeostasis;cellular metabolic process;cellular nitrogen compound bios…	adenyl nucleotide binding;adenyl ribonucleotide binding;ATP binding;ATP-gated ion channel activity;binding;cadherin binding;cation binding;cation channel activity;cation transmembrane transporter activity;cell adhesion molecule binding;channel activity;copper ion binding;drug binding;excitatory extracellular ligand-gated ion channel activity;extracellular ATP-gated cation channel activity;extrace…	apical part of cell;axon part;cell body;cell junction;cell part;cell projection;cell projection part;cytoplasmic part;cytoskeletal part;dendritic spine;extracellular membrane-bounded organelle;extracellular organelle;extracellular region part;extracellular vesicular exosome;integral to membrane;integral to nuclear inner membrane;integral to organelle membrane;integral to plasma membrane;intracell…	Completeproteome;Ionchannel;Iontransport;Membrane;Proteomicsidentification;Receptor;Referenceproteome;Transmembrane;Transmembranehelix;Transport	2.98281	0.00250562	2.09608	4.27546	2.90736	0.00474906	1.75411	3.8126	A0A0G2JEP2;D3YYR5;D3Z5U5;Q9Z256;Q9Z257	Q9Z257;D3Z5U5;D3YYR5;Q9Z256;A0A0G2JEP2	A0A0G2JEP2_MOUSE;D3YYR5_MOUSE;D3Z5U5_MOUSE;Q9Z256_MOUSE;Q9Z257_MOUSE	P2rx4	Purinergic receptor P2X, ligand-gated ion channel 4
	10.2866	11.1339	10.293	10.8691	10.9619	9.9304	10.8252	10.688	11.8741	11.9165	10.5782	10.315	10.7882	11.0744	11.2321	11.1037	11.2877	9.25982	10.9869					0.111133	0.81509	0.120517	0.239036	0.129509	0.798704	-0.160435	-0.28098	A0A0G2JEY4	Q9CXL3;A0A0G2JEY4	A0A0G2JEY4_MOUSE	3110082I17Rik	RIKEN cDNA 3110082I17 gene
	11.7664	13.2764	13.3323	13.1251	12.9823	12.5007	12.6294	11.5258	12.3857	10.8725	12.2851	11.6664	12.3032	12.0751	12.3081	12.912	12.274	13.2041	12.4229					0.821482	0.16209	-0.636106	-1.28654	1.37111	0.0747827	0.783767	1.84287	A0A0G2JFH2	A0A0G2JFH2	A0A0G2JFH2_MOUSE	Map4	Microtubule-associated protein (Fragment)
	12.1125	11.0753	15.4897	12.9257	10.0184	14.6902	13.7488	11.2526	15.0704	13.2096	10.9195	13.8219	11.5436	11.632	15.0544	12.837	10.701	13.9105	13.8344					0.485368	0.290433	1.36617	0.978176	0.54118	0.292756	1.04214	1.02686	A0A0G2JFN8;A0A140T8M4	A0A0G2JFN8;A0A140T8M4	A0A0G2JFN8_MOUSE;A0A140T8M4_MOUSE	Igkv8-19	Immunoglobulin kappa variable 8-19 (Fragment)
	13.309	12.9746	13.9461	13.6586	12.9841	15.8605	15.7906	15.4862	15.2465	12.8193	12.3038	12.1047	12.6003	12.2776	15.3201	14.0823	14.4675	14.1653	14.2134					4.34305	0.00107937	2.22146	6.36161	4.27858	0.00283077	2.02858	5.63077	A0A0G2JFP4	A0A0G2JFP4	A0A0G2JFP4_MOUSE	Frrs1	Ferric-chelate reductase 1
	13.5764	12.9709	16.0755	12.3058	10.6518	14.2583	12.3433	12.4694	15.3793	12.5099	12.1619	13.9869	10.7371	11.9387	12.764	10.1164	11.8337	14.1875	13.1154					0.161176	0.700489	0.496546	0.383729	0.0564701	0.908144	0.136493	0.141924	A0A0G2JFU6	A0A075B5M1;A0A0G2JFU6	A0A0G2JFU6_MOUSE	Igkv4-63	Immunoglobulin kappa variable 4-63 (Fragment)
	12.4365	11.6726	15.5421	12.9631	11.6373	16.9696	13.8304	11.5148	14.8416	NaN	NaN	NaN	NaN	NaN	NaN	NaN	NaN	NaN	NaN					0.523178	0.2601	1.43881	1.03884	NaN	NaN	NaN	NaN	A0A0G2JFZ3	A0A0G2JFZ3	A0A0G2JFZ3_MOUSE	Igkv19-93	Immunoglobulin kappa chain variable 19-93 (Fragment)
	13.4108	13.296	13.7458	13.6715	13.4335	13.7175	13.8402	14.5425	14.2752	12.9835	12.5766	14.1968	13.6191	13.0022	13.8008	14.2653	14.7757	15.0446	14.1097					1.70472	0.0433591	0.582322	1.98314	1.83138	0.0270915	1.12358	2.42749	A0A0G2JGW6	A0A0G2JGW6	A0A0G2JGW6_MOUSE	Cdkl5	Cyclin dependent kinase like 5
	15.8294	15.6876	16.0654	15.9047	16.0826	15.7428	15.7636	15.6495	15.6831	16.0374	16.0276	16.0418	15.9639	15.7717	15.7383	15.4748	16.1642	15.713	15.931					1.28701	0.236559	-0.204206	-1.09103	0.638568	0.465501	-0.164214	-0.725551	A0A0J9YTR2	A0A0J9YTR2	A0A0J9YTR2_MOUSE	Ncbp2as2	Ncbp2 antisense 2 (head to head)
	14.2653	14.2965	13.7319	14.3077	14.4108	13.9965	14.1896	14.1644	14.0997	13.5964	13.9453	14.2304	14.1385	14.1419	13.9315	14.1908	13.5478	13.5824	13.9388					0.26357	0.708784	-0.0899096	-0.372478	0.481988	0.519366	-0.172238	-0.647679	A0A0J9YTU1	A0A0J9YTU1;E9Q1Q9	A0A0J9YTU1_MOUSE	Khk	Ketohexokinase (Fragment)
	15.4732	15.5587	15.5177	15.5047	15.2023	16.1583	15.7263	15.4996	16.404	14.727	15.0544	15.2788	14.9562	14.2231	15.2401	15.1987	15.0966	14.7327	14.8581	cellular macromolecule metabolic process;cellular metabolic process;cellular nitrogen compound metabolic process;cellular process;cellular response to stimulus;cellular response to stress;dephosphorylation;detection of stimulus;DNA damage response, detection of DNA damage;DNA metabolic process;DNA repair;macromolecule metabolic process;metabolic process;nitrogen compound metabolic process;nucleic…	ATP-dependent polydeoxyribonucleotide 5'-hydroxyl-kinase activity;ATP-dependent polynucleotide kinase activity;binding;catalytic activity;DNA binding;double-stranded DNA binding;hydrolase activity;hydrolase activity, acting on ester bonds;kinase activity;nucleic acid binding;nucleobase-containing compound kinase activity;nucleotide kinase activity;nucleotide phosphatase activity;phosphatase activ…	cell part;intracellular membrane-bounded organelle;intracellular non-membrane-bounded organelle;intracellular organelle;intracellular organelle part;intracellular part;membrane;membrane-bounded organelle;non-membrane-bounded organelle;nuclear part;nucleolus;nucleoplasm;nucleus;organelle;organelle part	Completeproteome;Kinase;Proteomicsidentification;Referenceproteome;Transferase	1.42481	0.0745937	0.495707	1.68778	0.385102	0.56758	0.177346	0.581611	A0A0J9YTV1;A0A0J9YVJ6;E9Q9A5;G5E8N7	G5E8N7;A0A0J9YTV1;A0A0J9YVJ6;E9Q9A5	A0A0J9YTV1_MOUSE;A0A0J9YVJ6_MOUSE;E9Q9A5_MOUSE;G5E8N7_MOUSE	Pnkp	Polynucleotide kinase 3'- phosphatase
	17.1176	16.8597	17.0405	17.1463	16.7482	17.0921	17.1968	17.1389	16.8023	16.817	16.9229	16.7983	16.8503	16.7182	17.1115	17.3554	17.1927	17.203	17.0594	cellular component assembly;cellular component assembly at cellular level;cellular component organization;cellular component organization at cellular level;cellular component organization or biogenesis;cellular component organization or biogenesis at cellular level;cellular macromolecular complex assembly;cellular macromolecular complex subunit organization;cellular process;cellular protein compl…	structural constituent of nuclear pore;structural molecule activity	cell part;cytoplasm;intracellular organelle part;intracellular part;macromolecular complex;membrane;membrane part;nuclear membrane;nuclear part;nuclear periphery;nuclear pore;nucleoplasm;organelle membrane;organelle part;pore complex;protein complex	Completeproteome;Proteomicsidentification;Referenceproteome	0.267918	0.730089	0.0750514	0.346823	3.49597	0.0369324	0.363032	2.26348	A0A0J9YUD5;B9EJ54	A0A0J9YUD5;B9EJ54	A0A0J9YUD5_MOUSE;B9EJ54_MOUSE	Nup205	Nucleoporin 205
	13.5673	13.5512	13.38	13.8929	13.6332	13.4297	13.3744	13.8231	13.4929	13.6511	13.3994	13.2277	13.9227	13.9433	13.7635	13.2484	13.7803	14.1062	14.1027	cellular metabolic process;cellular process;metabolic process;methylation;one-carbon metabolic process;small molecule metabolic process	catalytic activity;methyltransferase activity;S-adenosylmethionine-dependent methyltransferase activity;transferase activity;transferase activity, transferring one-carbon groups	cell part;cytoplasm;intracellular part	Completeproteome;Proteomicsidentification;Referenceproteome	0.235938	0.746995	-0.0748619	-0.32643	0.356346	0.592021	0.171382	0.551025	A0A0J9YUG5;Q8BGM4	A0A0J9YUG5;Q8BGM4	A0A0J9YUG5_MOUSE;Q8BGM4_MOUSE	Mettl27	Methyltransferase like 27 (Fragment)
	13.2274	14.1175	12.5	13.6567	13.0854	13.3044	13.775	13.6706	13.9161	12.876	13.4698	13.012	13.6779	13.398	13.8737	12.9649	12.2868	13.6617	13.3007					0.488384	0.385104	0.349086	0.81247	0.0795288	0.890324	-0.0691666	-0.165926	A0A0J9YV46	A0A0J9YV46	A0A0J9YV46_MOUSE	Mtpn	Myotrophin (Fragment)
	12.2507	13.0041	12.3776	12.6013	12.2401	12.9294	12.5671	13.1904	13.7149	12.0964	12.8014	13.218	13.6342	13.2406	12.5325	13.665	14.5724	13.3314	13.1685	actin cytoskeleton organization;actin filament bundle assembly;actin filament capping;actin filament organization;actin filament-based process;anatomical structure homeostasis;anatomical structure morphogenesis;barbed-end actin filament capping;biological regulation;cell differentiation;cell morphogenesis;cell volume homeostasis;cellular component assembly;cellular component assembly at cellular …	actin binding;actin filament binding;binding;cytoskeletal protein binding;identical protein binding;protein binding;protein dimerization activity;protein heterodimerization activity;protein homodimerization activity;spectrin binding;structural molecule activity;transcription factor binding	adherens junction;anchoring junction;cell junction;cell part;cell-substrate adherens junction;cell-substrate junction;cytoskeletal part;cytoskeleton;F-actin capping protein complex;focal adhesion;intermediate filament cytoskeleton;intracellular membrane-bounded organelle;intracellular non-membrane-bounded organelle;intracellular organelle;intracellular organelle part;intracellular part;macromolec…	Completeproteome;Proteomicsidentification;Referenceproteome	1.2399	0.0798768	0.60566	1.65066	0.502766	0.376059	0.455874	0.869105	A0A0J9YVI4;E9Q1K3	A0A0J9YVI4;E9Q1K3	A0A0J9YVI4_MOUSE;E9Q1K3_MOUSE	Add1	Adducin 1 (alpha) (Fragment)
	13.1358	12.2251	11.4749	10.8179	11.7987	13.4021	11.1343	13.1441	13.4384	12.3909	11.8904	12.1177	11.0126	12.5969	11.3219	12.292	10.2319	12.0692	12.8292					0.665233	0.199695	0.889262	1.17922	0.190899	0.703466	-0.252853	-0.403166	A0A0N4SUJ3	A0A0N4SUJ3	A0A0N4SUJ3_MOUSE	Naaladl2	N-acetylated alpha-linked acidic dipeptidase-like 2
	13.8837	14.1289	9.99281	10.173	13.8707	13.8401	14.7854	14.3988	14.191	13.9451	13.9216	14.133	14.0056	13.8068	14.2466	13.6081	14.2393	14.7361	14.3821		binding;lipid binding;phosphatidylinositol binding;phosphatidylinositol-3,5-bisphosphate binding;phosphatidylinositol-3-phosphate binding;phosphatidylinositol-4-phosphate binding;phosphatidylinositol-5-phosphate binding;phospholipid binding	cell part;cytoplasmic part;cytosol;intracellular part;membrane	Completeproteome;Proteomicsidentification;Referenceproteome	0.897379	0.0898978	1.89401	1.58791	0.747235	0.32235	0.280026	0.965267	A0A0N4SUU0;A0A0N4SUY3;A0A0N4SWD7;A0A0N4SWF5;E9Q6H8	A0A0N4SUU0;A0A0N4SUY3;A0A0N4SV65;A0A0N4SVR9;A0A0N4SWD7;A0A0N4SWF5;A0A1L1SQF5;E9Q6H8	A0A0N4SUU0_MOUSE;A0A0N4SUY3_MOUSE;A0A0N4SWD7_MOUSE;A0A0N4SWF5_MOUSE;E9Q6H8_MOUSE	Plekha5	Pleckstrin homology domain containing, family A member 5 (Fragment)
	9.56183	11.6474	9.58558	10.7913	11.1092	10.8471	7.94349	9.35222	12.2652	11.2175	9.95554	9.81079	11.0954	11.4673	10.2555	11.3766	10.9179	9.52896	10.9088					0.181589	0.674538	-0.437053	-0.417611	0.0871852	0.867147	-0.11176	-0.195986	A0A0N4SV32	A0A0N4SV32	A0A0N4SV32_MOUSE	Serbp1	Serpine1 mRNA binding protein 1
	14.1465	13.7381	14.538	14.5179	14.0288	13.0258	13.3772	13.5955	13.1335	14.3523	14.5441	14.6918	14.5511	14.2567	14.4631	14.5336	14.6177	14.443	14.7074	biological regulation;cell migration;cell motility;cellular component movement;cellular process;cellular response to stimulus;intracellular signal transduction;locomotion;positive regulation of biological process;positive regulation of catalytic activity;positive regulation of cell communication;positive regulation of cellular process;positive regulation of GTPase activity;positive regulation of …	enzyme regulator activity;GTPase regulator activity;guanyl-nucleotide exchange factor activity;nucleoside-triphosphatase regulator activity;Ras guanyl-nucleotide exchange factor activity;small GTPase regulator activity	cell part;intracellular		2.51989	0.00914019	-0.910878	-2.98337	0.3514	0.719272	0.0737572	0.384418	A0A0N4SVF2;A0A0N4SVR5;A6H650	A0A0N4SVF2;A0A0N4SVR5;A6H650	A0A0N4SVF2_MOUSE;A0A0N4SVR5_MOUSE;A6H650_MOUSE	Rasgef1a	RasGEF domain family, member 1A
	15.6718	15.6212	15.73	15.6844	15.7233	15.3448	15.0758	15.404	15.5859	15.9513	16.0027	16.1707	16.1639	15.8372	15.9897	16.036	16.1457	15.9746	15.9474					1.99854	0.0720784	-0.333517	-1.70708	0.0310457	0.978016	-0.00650482	-0.037641	A0A0N4SVL0;A0AAA9WW03	A0A0N4SVL0;A0AAA9WW03	A0A0N4SVL0_MOUSE;A0AAA9WW03_MOUSE	Eif4g3	Eukaryotic translation initiation factor 4 gamma, 3
	16.8039	16.7844	16.8362	16.9555	17.1756	16.4459	16.6599	16.8286	16.6	16.1571	16.1466	16.6104	15.9465	15.5966	16.1417	16.475	16.5239	16.2153	15.8063					1.43737	0.146919	-0.27753	-1.33676	0.284369	0.663278	0.141004	0.455834	A0A0N4SVU2	A0A0N4SVU2	A0A0N4SVU2_MOUSE	Hspa4l	Heat shock protein 4 like (Fragment)
	14.201	14.5165	14.5593	14.4213	14.8336	15.3295	14.7065	15.0865	15.282	14.0868	13.9646	14.4622	14.1883	14.482	15.0381	14.3933	14.8139	14.6178	14.6376					1.99556	0.029941	0.594767	2.20017	1.84507	0.0719286	0.463348	1.86355	A0A0N4SW73	A0A0N4SW73	A0A0N4SW73_MOUSE	Rab11fip5	RAB11 family interacting protein 5 (class I)
	11.2953	11.2999	11.5898	11.0609	10.7529	10.1013	11.4121	10.4745	10.5953	11.6267	11.179	10.5902	11.3387	10.5043	11.975	11.9384	12.273	11.2643	11.6831					1.01108	0.123681	-0.553963	-1.42137	1.6565	0.0511629	0.778977	2.07736	A0A0N4SW93	A0A0N4SW93	A0A0N4SW93_MOUSE	C2cd5	C2 calcium-dependent domain containing 5
	10.6321	12.218	11.5344	12.3945	12.5911	11.1699	11.9811	12.5207	12.6259	12.501	13.3919	12.1554	12.6149	12.9209	13.2122	13.1102	13.1691	12.8386	13.0839					0.154529	0.741184	0.200401	0.333919	0.878279	0.240334	0.365968	1.14935	A0A0R4IZY0	A0A0R4IZY0	A0A0R4IZY0_MOUSE	Thop1	Thimet oligopeptidase
	13.7463	14.1326	13.6892	13.5005	13.8781	13.7585	13.6195	13.3034	13.5913	13.5696	14.4492	13.8711	13.7383	14.4843	14.1284	13.5028	14.4075	13.3333	14.3267					0.761986	0.332699	-0.221168	-0.899908	0.106966	0.853665	-0.0827429	-0.212877	A0A0R4IZY9	A0A0R4IZY9	A0A0R4IZY9_MOUSE	Dus3l	tRNA-dihydrouridine(47) synthase [NAD(P)(+)]
	12.8246	12.8182	10.9563	12.4978	13.4069	10.9314	11.0161	12.6518	11.2446	10.4534	12.6602	10.5063	10.6276	12.1045	10.3747	11.4319	11.9619	11.0098	10.0964		binding;catalytic activity;identical protein binding;nucleotidyltransferase activity;protein binding;transferase activity;transferase activity, transferring phosphorus-containing groups;uridylyltransferase activity	cell part;cytoplasm;intracellular organelle part;intracellular part;membrane;nuclear part;nucleoplasm;organelle part;plasma membrane	Completeproteome;Proteomicsidentification;Referenceproteome	0.922009	0.103125	-1.03977	-1.51404	0.206813	0.677445	-0.295456	-0.437841	A0A0R4J085;A0A0R4J1F6;Q3UHZ7	Q3UHZ7;A0A0R4J085;A0A0R4J1F6	A0A0R4J085_MOUSE;A0A0R4J1F6_MOUSE;Q3UHZ7_MOUSE	Uap1	UDP-N-acetylglucosamine pyrophosphorylase 1
	11.2446	10.3955	10.8135	9.97421	11.0519	13.6874	12.3954	13.0536	12.7234	NaN	NaN	NaN	NaN	NaN	NaN	NaN	NaN	NaN	NaN					3.42824	0.00117536	2.269	4.982	NaN	NaN	NaN	NaN	A0A0R4J092	A0A0R4J092	A0A0R4J092_MOUSE	Manba	Beta-mannosidase
	20.8314	20.6753	20.4261	20.5827	20.7162	19.9046	20.4188	20.0319	19.7895	20.4337	20.4164	20.3859	20.5956	20.503	20.4018	20.2497	20.1665	20.4191	20.4498					2.43354	0.0181315	-0.610142	-2.51318	1.05913	0.430668	-0.12955	-0.778049	A0A0R4J094	Q3TC72;A0A0R4J094	A0A0R4J094_MOUSE	Fahd2a	Fumarylacetoacetate hydrolase domain containing 2A
	17.0341	16.9881	16.3904	16.9672	17.2205	15.9149	16.9747	17.0135	16.231	16.6196	16.7958	16.7104	16.8182	16.4244	16.696	16.6102	16.4062	16.6653	16.959					0.654798	0.281013	-0.386514	-0.996276	0.0191533	0.983195	-0.00635872	-0.0297247	A0A0R4J0B5	A0A0R4J0B5	A0A0R4J0B5_MOUSE	Rusf1	RUS family member 1
	16.8983	16.9016	18.7859	17.9269	16.3887	20.6674	17.8273	18.8325	18.6302	15.9285	15.4022	17.3785	15.9615	16.0072	19.892	17.7042	18.5142	17.5242	17.0648					1.22017	0.04474	1.60906	1.96493	2.00442	0.0135934	2.00429	2.87925	A0A0R4J0I1	A0A0R4J0I1	A0A0R4J0I1_MOUSE	Serpina3k	Serine (or cysteine) peptidase inhibitor, clade A, member 3K
	13.5529	13.5121	14.0477	13.7956	14.0792	13.5168	13.276	13.98	13.9845	14.0053	14.0367	13.498	14.2418	13.984	14.3229	14.0421	13.8655	14.4047	14.4922					0.211594	0.723942	-0.10822	-0.354508	0.830967	0.300915	0.272322	1.00908	A0A0R4J0L5	A0A0R4J0L5	A0A0R4J0L5_MOUSE	Cog6	Conserved oligomeric Golgi complex subunit 6
	15.6038	14.2899	11.1138	14.9899	14.987	14.0355	15.143	9.96257	14.996	15.0364	14.6358	10.5749	15.5125	14.9042	15.3176	9.24362	13.2069	14.0194	14.6657					0.186854	0.656065	-0.662631	-0.441818	0.248811	0.585088	-0.842093	-0.56178	A0A0R4J0M1	A0A0R4J0M1	A0A0R4J0M1_MOUSE	Tbcc	Tubulin-specific chaperone C
	14.8917	14.8529	13.8423	14.8908	15.0214	13.528	13.8856	13.9022	13.3114	14.5614	14.3283	14.9039	14.4842	14.5807	14.4451	14.204	14.5617	13.5666	15.0055					2.16198	0.0124322	-1.04299	-2.7748	0.374048	0.549314	-0.215108	-0.606718	A0A0R4J119	A0A0R4J119	A0A0R4J119_MOUSE	Cyfip1	Cytoplasmic FMR1-interacting protein
	12.3791	13.4168	12.0172	13.4507	13.5157	13.5641	13.8467	14.3843	13.2313	12.362	12.9612	13.11	13.0392	13.52	13.0762	13.3236	14.3796	13.7438	12.5811	cellular component organization;cellular component organization at cellular level;cellular component organization or biogenesis;cellular component organization or biogenesis at cellular level;cellular localization;cellular process;intracellular distribution of mitochondria;localization;mitochondrion distribution;mitochondrion localization;mitochondrion organization;organelle localization;organell…	binding;mRNA binding;nucleic acid binding;RNA binding	cell part;cytoplasm;intracellular part	Coiledcoil;Completeproteome;Cytoplasm;Proteomicsidentification;Referenceproteome;Repeat;RNA-binding;TPRrepeat	1.01757	0.0963056	0.800712	1.55	0.567381	0.344312	0.422375	0.924141	A0A0R4J140;Z4YLI8	A0A0R4J140;Z4YLI8	A0A0R4J140_MOUSE;Z4YLI8_MOUSE	Cluh	Clustered mitochondria protein homolog
	11.1552	10.3196	11.0393	10.7631	11.8098	13.2733	12.8715	10.4874	13.8633	9.74215	9.55197	11.7308	11.7463	9.95397	11.8721	10.6249	12.3218	12.1298	10.4127	activated T cell proliferation;anatomical structure development;biological adhesion;biological regulation;biosynthetic process;cell activation;cell adhesion;cell chemotaxis;cell development;cell differentiation;cell migration;cell motility;cell proliferation;cell surface receptor linked signaling pathway;cell-cell adhesion;cellular biosynthetic process;cellular component movement;cellular develop…	binding;carbohydrate binding;glycoprotein binding;glycosaminoglycan binding;heparan sulfate proteoglycan binding;heparin binding;opsonin binding;pattern binding;polysaccharide binding;protein binding;proteoglycan binding;structural constituent of ribosome;structural molecule activity	cell part;cell surface;cytoplasmic part;external side of plasma membrane;extracellular membrane-bounded organelle;extracellular organelle;extracellular region part;extracellular vesicular exosome;integral to membrane;integrin complex;intracellular membrane-bounded organelle;intracellular non-membrane-bounded organelle;intracellular organelle;intracellular part;intrinsic to membrane;macromolecular…	Celladhesion;Completeproteome;Integrin;Membrane;Proteomicsidentification;Receptor;Referenceproteome;Repeat;Transmembrane;Transmembranehelix	1.24124	0.0428929	1.60646	1.98983	0.74374	0.198275	0.927229	1.26701	A0A0R4J1B4;D6RJ73;E9Q5K8;E9Q604;G5E8F1;Q3U1U4	E9Q5K8;Q3U1U4;A0A0R4J1B4;D6RJ73;E9Q604;G5E8F1	A0A0R4J1B4_MOUSE;D6RJ73_MOUSE;E9Q5K8_MOUSE;E9Q604_MOUSE;G5E8F1_MOUSE;Q3U1U4_MOUSE	Gm49368;Itgam	Integrin alpha M
	10.9259	12.6474	11.3582	10.9139	11.9084	11.6709	11.565	11.4183	11.5614	10.6381	11.9022	9.95739	10.7665	12.0941	10.9568	10.2341	11.3885	10.1884	11.3407	biological regulation;biosynthetic process;cellular biosynthetic process;cellular macromolecule biosynthetic process;cellular macromolecule metabolic process;cellular metabolic process;cellular nitrogen compound metabolic process;cellular process;cellular response to abiotic stimulus;cellular response to ionizing radiation;cellular response to radiation;cellular response to stimulus;macromolecule…	activating transcription factor binding;binding;DNA binding;heat shock protein binding;molecular transducer activity;nucleic acid binding;protein binding;RNA binding;signal transducer activity;transcription factor binding;translation elongation factor activity;translation factor activity, nucleic acid binding	cell part;cytoplasm;cytoplasmic part;eukaryotic translation elongation factor 1 complex;intracellular non-membrane-bounded organelle;intracellular organelle;intracellular organelle part;intracellular part;macromolecular complex;non-membrane-bounded organelle;nuclear part;nucleolus;organelle;organelle part;protein complex	Completeproteome;Elongationfactor;Proteinbiosynthesis;Proteomicsidentification;Referenceproteome	0.00281974	0.994769	0.00315785	0.00663821	0.209812	0.683825	-0.249937	-0.430733	A0A0R4J1E2;A0A0R4J1L2;D3YY68;F6ZFU0;Q80T06;Q91VK2	A0A0R4J1E2;A0A0R4J1L2;D3YY68;F6ZFU0;Q80T06;Q91VK2	A0A0R4J1E2_MOUSE;A0A0R4J1L2_MOUSE;D3YY68_MOUSE;F6ZFU0_MOUSE;Q80T06_MOUSE;Q91VK2_MOUSE	Eef1d	Elongation factor 1-delta
	12.183	12.331	12.2757	12.3513	12.1052	11.5856	12.5557	11.8043	12.1007	9.97205	9.60296	10.0504	12.3748	10.3695	12.8726	10.7738	10.6375	11.5885	10.8868	cation transport;cellular process;copper ion import;copper ion transmembrane transport;copper ion transport;establishment of localization;establishment of localization in cell;establishment of protein localization;ion transmembrane transport;ion transport;iron ion transport;metabolic process;metal ion transport;oxidation-reduction process;protein secretion;protein transport;secretion;secretion by…	catalytic activity;cupric reductase activity;ferric-chelate reductase activity;oxidoreductase activity;oxidoreductase activity, oxidizing metal ions;oxidoreductase activity, oxidizing metal ions, NAD or NADP as acceptor	cell part;cytoplasmic part;endosome;integral to membrane;integral to plasma membrane;intracellular membrane-bounded organelle;intracellular organelle;intracellular part;intrinsic to membrane;intrinsic to plasma membrane;late endosome;membrane;membrane part;membrane-bounded organelle;multivesicular body;organelle;plasma membrane;plasma membrane part	Completeproteome;Proteomicsidentification;Referenceproteome	0.593534	0.38377	-0.237631	-0.814779	0.68054	0.227602	0.877897	1.18314	A0A0R4J1G9;E9QN92	E9QN92;A0A0R4J1G9	A0A0R4J1G9_MOUSE;E9QN92_MOUSE	Steap3	STEAP family member 3
	14.0709	13.6066	13.7542	13.6611	13.865	13.076	14.1371	14.3166	14.4779	13.9443	14.3721	13.2678	14.2067	14.2638	13.8254	13.3882	13.5307	13.8585	14.2451					0.304218	0.581329	0.210347	0.534971	0.445099	0.485569	-0.241327	-0.69365	A0A0R4J1H2	A0A0R4J1H2	A0A0R4J1H2_MOUSE	Glyctk	Glycerate kinase
	14.4424	14.4141	13.5378	14.3836	13.8554	14.3393	14.2816	13.9078	14.7138	14.5027	14.628	14.0224	14.7921	14.6476	14.7862	14.1492	13.9783	13.6559	14.782	adenosine metabolic process;cellular macromolecule metabolic process;cellular metabolic process;cellular nitrogen compound metabolic process;cellular process;heterocycle metabolic process;macromolecule metabolic process;macromolecule modification;metabolic process;ncRNA metabolic process;ncRNA processing;nitrogen compound metabolic process;nucleic acid metabolic process;nucleobase-containing comp…		cell part;EKC/KEOPS complex;intracellular part;macromolecular complex;protein complex	Completeproteome;Proteomicsidentification;Referenceproteome	0.309253	0.592005	0.183966	0.521254	0.433862	0.489133	-0.24822	-0.688887	A0A0R4J1Y3;E9QMF4	A0A0R4J1Y3;E9QMF4	A0A0R4J1Y3_MOUSE;E9QMF4_MOUSE	Osgep	N(6)-L-threonylcarbamoyladenine synthase
	10.7112	8.96294	10.8749	11.241	10.4203	13.4685	10.7994	11.7892	13.7596	11.0992	10.7254	9.32214	10.8608	11.3439	13.0049	11.7635	11.8734	12.8269	12.048					1.47932	0.0240258	2.01211	2.33797	2.24707	0.0108212	1.63305	3.04664	A0A0R4J256	A0A0R4J256	A0A0R4J256_MOUSE	Psmb9	Proteasome subunit beta
	13.3448	14.0888	14.0766	13.4169	13.5739	13.4062	12.531	13.2226	13.3473	14.5477	14.4184	13.0366	14.1921	14.5711	14.3641	14.0965	14.1993	14.2588	14.5739					1.23073	0.0847328	-0.573415	-1.61837	0.194323	0.734995	0.145365	0.36484	A0A0R4J2C2	A0A0R4J2C2	A0A0R4J2C2_MOUSE	Syt2	Synaptotagmin
	18.7333	18.8304	18.7231	18.5384	18.7961	18.2115	18.4254	18.3561	17.983	18.5324	18.5408	18.5562	18.4362	18.5693	18.1331	18.6276	18.5153	18.549	18.4073	biological regulation;cellular macromolecule metabolic process;cellular metabolic process;cellular process;cellular protein metabolic process;C-terminal protein amino acid modification;C-terminal protein methylation;macromolecule metabolic process;macromolecule methylation;macromolecule modification;metabolic process;methylation;negative regulation of biological process;negative regulation of cel…	carboxyl-O-methyltransferase activity;catalytic activity;methyltransferase activity;O-methyltransferase activity;protein carboxyl O-methyltransferase activity;protein C-terminal carboxyl O-methyltransferase activity;protein methyltransferase activity;transferase activity;transferase activity, transferring one-carbon groups	cell part;cytoplasmic part;cytosol;intracellular part	Completeproteome;Methyltransferase;Proteomicsidentification;Referenceproteome;S-adenosyl-L-methionine;Transferase	2.63208	0.022989	-0.480256	-2.36336	0.405765	0.687263	-0.0804993	-0.425612	A0A0U1RNF2;A2RTH5	A0A0U1RNF2;A2RTH5	A0A0U1RNF2_MOUSE;A2RTH5_MOUSE	Lcmt1	Leucine carboxyl methyltransferase 1
	12.4543	11.7607	11.7896	12.9252	12.5814	11.8696	11.6148	12.1942	12.7801	12.022	12.4046	12.089	12.5143	12.4286	12.4499	11.9888	12.499	10.9402	11.72					0.222611	0.667756	-0.187558	-0.425722	0.598902	0.342534	-0.372137	-0.927342	A0A0U1RNG7;A0A0U1RPG8	A0A0U1RNG7;A0A0U1RPG8;Q5EER8	A0A0U1RNG7_MOUSE;A0A0U1RPG8_MOUSE	Kctd14	Potassium channel tetramerisation domain containing 14
	15.7883	15.7522	16.3776	16.05	15.7412	16.6515	17.0073	16.5426	16.493	15.3554	15.6258	15.3558	15.5872	15.3016	16.1638	16.0339	16.2636	16.2734	15.7485					2.41633	0.01426	0.731751	2.68503	3.25346	0.0117137	0.651462	2.98922	A0A0U1RNK4	A0A0U1RNK4	A0A0U1RNK4_MOUSE	Or5k16	Olfactory receptor
	14.2835	14.4136	13.3935	13.6849	14.0036	14.4925	14.1665	13.7213	13.3508	14.4481	14.2909	13.8624	14.5711	14.7898	14.9789	14.6153	12.975	14.8244	14.1112			cell part;cytoplasmic part;endoplasmic reticulum;intracellular membrane-bounded organelle;intracellular organelle;intracellular part;membrane-bounded organelle;mitochondrion;organelle	Completeproteome;Proteomicsidentification;Referenceproteome	0.0258727	0.958845	-0.0230364	-0.0566885	0.0849313	0.875971	-0.0914923	-0.185062	A0A0U1RNT4;J3QPY0	A0A0U1RNT4;Q8WUR0;J3QPY0	A0A0U1RNT4_MOUSE;J3QPY0_MOUSE	1600014C10Rik	RIKEN cDNA 1600014C10 gene
	11.3803	15.1405	14.9568	15.1336	11.017	14.9178	15.0267	11.7201	15.0035	15.1978	14.9135	15.059	15.1991	14.8518	15.1735	14.9601	14.8187	14.9035	15.1401					0.196662	0.640715	0.641379	0.459447	0.179861	0.842799	-0.0450155	-0.226389	A0A0U1RPE1	A0A0U1RPE1	A0A0U1RPE1_MOUSE	Tial1	Tia1 cytotoxic granule-associated RNA binding protein-like 1 (Fragment)
	14.82	15.3086	15.7774	15.2841	15.124	15.0288	14.4738	14.8431	14.8146	14.4482	14.4235	15.1873	14.0883	13.8534	14.1429	14.4374	15.3036	14.175	14.9371					1.27561	0.095081	-0.472735	-1.55843	0.259031	0.648412	0.199065	0.474368	A0A0U1RPR8	A0A0U1RPR8;F6VFS9	GUC2D_MOUSE	Gucy2d	Guanylate cyclase D
	10.8013	12.0213	12.3243	13.0008	12.7764	12.0807	13.2704	14.2951	13.073	NaN	NaN	NaN	NaN	NaN	NaN	NaN	NaN	NaN	NaN					0.8646	0.119738	0.994968	1.43828	NaN	NaN	NaN	NaN	A0A0U1RQ45	A0A0U1RQ45	TM275_MOUSE	Tmem275	Transmembrane protein 275
	11.7407	12.5867	12.5391	10.8369	12.0362	12.0229	11.4438	10.2243	12.548	11.7143	10.2101	10.5534	11.65	11.4624	9.76333	12.0355	11.7007	11.7817	11.4466					0.28667	0.547327	-0.38817	-0.58051	0.175555	0.728228	0.2275	0.372827	A0A140LHT9	A0A140LHT9	A0A140LHT9_MOUSE	Pnpla6	Patatin-like phospholipase domain containing 6 (Fragment)
	14.8099	14.5154	15.2842	15.1765	14.0502	15.2373	14.3319	11.9192	15.1386	10.7457	13.5796	13.3188	13.724	12.9264	13.8737	12.7714	14.1618	13.6897	10.5138	biological regulation;cell surface receptor linked signaling pathway;cellular process;cellular response to stimulus;detection of chemical stimulus;detection of chemical stimulus involved in sensory perception;detection of chemical stimulus involved in sensory perception of smell;detection of stimulus;detection of stimulus involved in sensory perception;G-protein coupled receptor protein signaling…	binding;G-protein coupled receptor activity;molecular transducer activity;odorant binding;olfactory receptor activity;receptor activity;signal transducer activity;signaling receptor activity;transmembrane signaling receptor activity	cell part;integral to membrane;integral to plasma membrane;intrinsic to membrane;intrinsic to plasma membrane;membrane part;plasma membrane part	Cellmembrane;Completeproteome;G-proteincoupledreceptor;Membrane;Olfaction;Receptor;Referenceproteome;Sensorytransduction;Transducer;Transmembrane;Transmembranehelix	0.368777	0.432297	-0.610464	-0.739693	0.0595593	0.903993	0.143146	0.149201	A0A140LI90;Q8VEV7	A0A140LI90;Q8VEV7	A0A140LI90_MOUSE;Q8VEV7_MOUSE	Or5b107	Olfactory receptor family 5 subfamily B member 107 (Fragment)
	14.5552	14.0586	15.4289	15.1916	13.4536	16.3424	15.5953	16.1547	16.4587	13.7484	13.1145	14.3595	13.9782	13.4532	15.5623	14.958	15.2549	14.8656	15.8999					2.06088	0.0096745	1.6002	2.94158	3.23725	0.00418018	1.57738	4.07374	A0A140LIF8	A0A140LIF8;A0A9L6JKG1	IRGM2_MOUSE	Irgm2	Immunity-related GTPase family M protein 2
	13.2475	12.6917	13.0908	12.9425	13.0099	12.6468	13.4419	13.5984	10.3383	12.5765	12.9698	9.83601	12.6248	13.3681	13.1254	12.3467	13.0292	13.0426	12.4336					0.312107	0.50493	-0.490114	-0.63759	0.351613	0.484234	0.520467	0.69587	A0A140LIW3	A0A140LIW3	A0A140LIW3_MOUSE	Frmpd3	FERM and PDZ domain containing 3
	14.6441	14.7893	18.2255	16.2852	14.6585	19.5206	14.9184	15.3725	19.0962	13.6264	13.3467	16.336	14.7694	12.415	18.6574	13.6952	14.6374	14.541	16.7703					0.533615	0.251083	1.50642	1.05783	0.691053	0.196743	1.56158	1.27151	A0A140T8M0	A0A140T8M0	A0A140T8M0_MOUSE	Igkv1-117	Immunoglobulin kappa variable 1-117 (Fragment)
	13.9858	14.2835	16.5867	16.6467	14.3313	16.5042	14.7067	14.5979	17.9088	10.8182	12.507	14.8119	15.2809	12.9858	16.9091	13.0757	13.3613	10.6471	16.3583					0.34014	0.450988	0.762605	0.713611	0.229085	0.610879	0.789547	0.523883	A0A140T8M1	P01644;P01645;P01646;P01647;P01648;P04946;A0A140T8M1	A0A140T8M1_MOUSE	Igkv10-96	Immunoglobulin kappa variable 10-96 (Fragment)
	12.1718	16.9601	15.5512	13.1928	12.1818	16.5429	12.0492	12.3755	15.7747	12.0423	14.9766	15.2357	11.2407	10.1926	16.6312	11.4501	10.1755	12.5299	14.7961					0.0409078	0.917551	0.174043	0.109676	0.0905813	0.838095	0.378983	0.231162	A0A140T8M2	P01635;A0A140T8M2	A0A140T8M2_MOUSE	Igkv12-44	Immunoglobulin kappa variable 12-44 (Fragment)
	15.2044	15.902	16.9234	11.3111	10.0656	15.852	15.926	11.1906	15.0781	NaN	NaN	NaN	NaN	NaN	NaN	NaN	NaN	NaN	NaN					0.131387	0.745306	0.630371	0.328698	NaN	NaN	NaN	NaN	A0A140T8M5	A0A140T8M5	A0A140T8M5_MOUSE	Igkv6-15	Immunoglobulin kappa variable 6-15 (Fragment)
	12.0108	11.426	14.187	13.5833	11.5576	15.5941	13.0297	12.6421	14.6295	10.7149	11.1002	13.3934	12.3798	10.2337	15.5942	11.1738	9.62005	11.8628	13.7638					0.824368	0.116424	1.42089	1.45204	0.300273	0.517661	0.838528	0.650244	A0A140T8M6	P01660;A0A140T8M6	A0A140T8M6_MOUSE	Igkv3-5	Immunoglobulin kappa chain variable 3-5 (Fragment)
	15.1699	16.398	16.7344	16.1464	14.5663	17.8936	14.4465	15.8205	18.1025	11.5724	14.1894	15.9023	14.4222	12.958	17.0803	11.6658	14.6224	14.8294	15.8046					0.374758	0.413983	0.762754	0.767128	0.381243	0.42395	0.991632	0.789965	A0A140T8N3	A0A075B666;A0A140T8N3	A0A140T8N3_MOUSE	Igkv13-84	Immunoglobulin kappa chain variable 13-84 (Fragment)
	14.4035	11.4681	18.736	15.6991	14.339	18.129	11.0064	16.1132	20.1922	NaN	NaN	NaN	NaN	NaN	NaN	NaN	NaN	NaN	NaN					0.273019	0.513127	1.43107	0.626455	NaN	NaN	NaN	NaN	A0A140T8N9	A0A140T8N9	A0A140T8N9_MOUSE	Igkv6-32	Immunoglobulin kappa variable 6-32 (Fragment)
	11.715	10.8458	12.3596	14.5143	11.7069	12.6509	12.0892	10.692	14.7	9.88548	9.27544	10.5082	14.4949	9.47936	12.7035	10.7443	8.94082	10.5392	12.7106					0.112124	0.788445	0.304721	0.2736	0.125867	0.778278	0.398998	0.306523	A0A140T8P5	A0A140T8P5	A0A140T8P5_MOUSE	Igkv8-24	Immunoglobulin kappa chain variable 8-24 (Fragment)
	14.4707	14.2833	15.3767	14.6486	14.3557	16.2409	15.9382	15.366	15.447	13.0963	14.5238	14.8468	14.7829	14.8029	16.52	14.096	15.1153	14.7804	15.0265	biological regulation;cation homeostasis;cation transport;cellular cation homeostasis;cellular chemical homeostasis;cellular homeostasis;cellular ion homeostasis;cellular iron ion homeostasis;cellular metal ion homeostasis;cellular process;chemical homeostasis;establishment of localization;homeostatic process;ion homeostasis;ion transport;iron ion homeostasis;iron ion transport;metal ion homeosta…	binding;cation binding;ferric iron binding;ion binding;iron ion binding;metal ion binding;transition metal ion binding		Completeproteome;Iron;Ironstorage;Metal-binding;Proteomicsidentification;Referenceproteome	2.22168	0.0105009	1.12102	2.88597	0.667938	0.247893	0.697109	1.12905	A0A1B0GR60;Q9CPX4	A0A1B0GR60;Q9CPX4	A0A1B0GR60_MOUSE;Q9CPX4_MOUSE	Ftl1	Ferritin
	9.54466	10.1938	11.6361	11.3573	11.2505	13.1768	10.9289	10.3679	12.2333	11.2415	10.8599	11.1386	11.4519	10.1488	11.8336	11.9532	9.37867	9.71861	11.1334	cellular process;establishment of localization;establishment of localization in cell;exocytosis;regulated secretory pathway;secretion;secretion by cell;transport;vesicle-mediated transport	binding;enzyme binding;GTPase binding;protein binding;Rab GTPase binding;Ras GTPase binding;small GTPase binding	cell part;cytoplasm;intracellular membrane-bounded organelle;intracellular organelle;intracellular part;membrane-bounded organelle;organelle	Completeproteome;Proteomicsidentification;Referenceproteome	0.58674	0.242344	0.880298	1.07801	0.105903	0.829591	-0.164632	-0.242233	A0A1B0GRJ0;E9Q8L9	E9Q8L9;A0A1B0GRJ0	A0A1B0GRJ0_MOUSE;E9Q8L9_MOUSE	Rab11fip1	RAB11 family interacting protein 1 (class I)
	14.9508	14.5533	14.2411	14.6476	14.5243	13.6178	14.5038	13.4862	13.7441	13.6236	14.4168	14.2466	14.6564	14.7757	14.3071	14.198	13.5819	14.2421	14.4757					1.7767	0.0299304	-0.745402	-2.20197	0.309221	0.614868	-0.182843	-0.517785	A0A1B0GRV0	A0A1B0GRV0	A0A1B0GRV0_MOUSE	Bpnt1	3'(2'),5'-bisphosphate nucleotidase 1
	14.8531	14.5027	14.6704	14.6298	14.3559	14.4746	14.3488	12.7175	13.2286	14.5349	13.7172	14.8255	14.3037	13.5143	14.0323	14.4138	14.7223	14.7399	13.6682					1.28706	0.0542275	-0.910034	-1.86312	0.165466	0.766482	0.136192	0.322971	A0A1B0GRV7	A0A1B0GRV7	A0A1B0GRV7_MOUSE	Gm17949	Predicted gene, 17949
	14.4707	14.1918	14.3013	14.2829	14.1589	14.2511	14.3752	13.1724	12.8481	13.5203	14.1449	14.3744	13.6027	13.9368	13.928	14.099	14.1619	14.0722	14.2777					0.947569	0.128621	-0.619417	-1.40209	0.532271	0.475672	0.191946	0.708912	A0A1B0GRW9	A0A1B0GRW9	A0A1B0GRW9_MOUSE	Ldha	L-lactate dehydrogenase A chain (Fragment)
	15.8809	15.8794	15.5484	15.8692	15.7179	16.081	16.2484	16.2319	15.7489	15.9529	15.8055	16.0037	15.6432	15.4445	16.0056	16.3284	16.3762	16.0289	15.8864		catalytic activity;channel activity;hydrolase activity;hydrolase activity, acting on ester bonds;ion channel activity;ion transmembrane transporter activity;passive transmembrane transporter activity;phosphatase activity;phosphoprotein phosphatase activity;phosphoric ester hydrolase activity;protein tyrosine phosphatase activity;protein tyrosine/serine/threonine phosphatase activity;substrate-spe…	cell part;cytoplasmic part;Golgi apparatus;intracellular membrane-bounded organelle;intracellular organelle;intracellular part;membrane;membrane-bounded organelle;organelle	Completeproteome;Proteomicsidentification;Referenceproteome	1.30471	0.15156	0.298419	1.32105	1.4481	0.142131	0.355125	1.47508	A0A1B0GSB8;G5E8H5	A0A1B0GSB8;G5E8H5	A0A1B0GSB8_MOUSE;G5E8H5_MOUSE	Tpte	Transmembrane phosphatase with tensin homology
	11.277	11.0937	10.557	11.5729	10.784	10.2569	10.7289	10.4793	12.0458	12.5135	10.7874	10.9604	10.6799	10.988	10.3109	10.79	10.5815	10.899	9.95679					0.172189	0.724565	-0.179189	-0.353741	0.958612	0.154697	-0.678221	-1.42081	A0A1B0GSF9	A0A1B0GSF9	A0A1B0GSF9_MOUSE	Gm19935	Predicted gene, 19935
	13.7815	14.057	14.3162	14.4641	13.922	13.5432	13.8437	13.525	13.3005	14.4913	14.1842	13.2169	14.0109	13.8573	13.3982	14.1736	13.7774	12.9378	13.9788					1.83218	0.0395807	-0.555041	-2.03654	0.447974	0.456571	-0.298947	-0.737219	A0A1B0GST8	A0A1B0GST8	A0A1B0GST8_MOUSE	Smim39	Predicted gene, 55978
	11.5725	11.2073	11.1061	11.9294	10.8483	11.6503	11.5946	9.97961	9.82829	11.6136	11.142	11.5787	10.2585	10.841	11.6003	10.9444	12.6957	12.3157	11.997					0.552807	0.294273	-0.569533	-0.971095	1.15961	0.0999392	0.823875	1.67164	A0A1B0GSU2	A0A1B0GSU2	A0A1B0GSU2_MOUSE	Timm10b	Mitochondrial import inner membrane translocase subunit
	12.0942	11.7282	10.2046	10.6776	12.1902	11.465	11.0876	9.3473	11.1024	12.8684	13.0504	12.35	11.8434	11.9886	10.523	12.1785	10.4245	12.3021	11.8285					0.467566	0.344801	-0.628393	-0.879115	1.13313	0.0957257	-0.968829	-1.69736	A0A1D5RLJ9	A0A1D5RLJ9	A0A1D5RLJ9_MOUSE	Rtkn	Rhotekin (Fragment)
	14.1187	13.9926	14.251	14.3566	14.2193	14.3387	14.1884	13.9778	14.3442	13.8319	14.1564	14.3928	14.3038	14.1737	14.7869	14.2368	14.1471	14.3465	14.3529	biological regulation;cell cycle checkpoint;cellular component organization;cellular component organization at cellular level;cellular component organization or biogenesis;cellular component organization or biogenesis at cellular level;cellular macromolecule metabolic process;cellular metabolic process;cellular nitrogen compound metabolic process;cellular process;cellular protein metabolic proces…	catalytic activity;kinase activity;phosphotransferase activity, alcohol group as acceptor;protein binding transcription factor activity;transcription coactivator activity;transcription cofactor activity;transcription factor binding transcription factor activity;transferase activity;transferase activity, transferring phosphorus-containing groups	cell part;chromatin remodeling complex;chromosomal part;cytoplasmic part;Golgi apparatus;H4/H2A histone acetyltransferase complex;histone acetyltransferase complex;intracellular membrane-bounded organelle;intracellular organelle;intracellular organelle part;intracellular part;macromolecular complex;membrane-bounded organelle;NuA4 histone acetyltransferase complex;nuclear chromosome part;nuclear p…	Completeproteome;Proteomicsidentification;Referenceproteome	0.087206	0.909522	0.0246202	0.121231	0.6942	0.402307	0.202278	0.823592	A0A1D5RLL4;E9PWT1;E9PZA7;E9QLK7	A0A1D5RLL4;E9PWT1;E9PZA7;E9QLK7;F7CGG2	A0A1D5RLL4_MOUSE;E9PWT1_MOUSE;E9PZA7_MOUSE;E9QLK7_MOUSE	Trrap	Transformation/transcription domain-associated protein
	15.9087	16.0178	16.1874	15.8616	15.8824	14.9085	14.402	14.2629	15.4388	15.8434	16.1647	16.0517	16.1732	16.1003	15.7678	15.2029	15.529	15.1759	16.098					2.79647	0.00432727	-1.21852	-3.53608	1.61774	0.0804958	-0.511918	-1.79948	A0A1D5RLN6	A0A1B0GR85;A0A1D5RLN6;Q8BRV5	A0A1D5RLN6_MOUSE	2900026A02Rik	RIKEN cDNA 2900026A02 gene
	15.8152	15.8347	15.358	15.5793	16.0539	14.6867	15.0651	15.2588	14.69	15.9007	15.8944	15.4501	15.8834	16.2413	15.7208	15.6368	15.2304	15.4728	15.8278					2.48081	0.0115984	-0.803072	-2.82676	0.969201	0.249454	-0.296284	-1.12486	A0A1D5RMG4	A0A1D5RMG4	A0A1D5RMG4_MOUSE	Agap3	ArfGAP with GTPase domain, ankyrin repeat and PH domain 3
	12.983	13.0089	12.3828	12.7527	13.2929	12.4183	12.5452	13.2224	13.2744	13.6556	13.521	13.1151	12.6646	13.1421	12.5486	12.7064	11.7862	12.569	12.7372				Completeproteome;Proteomicsidentification;Referenceproteome	0.0250035	0.961502	-0.01897	-0.0525751	1.79503	0.0443522	-0.750161	-2.16398	A0A1D5RMI9;D3Z0Q4;D3Z1R2;D3Z4L1	A0A1D5RMI9;D3Z0Q4;D3Z1R2;D3Z4L1	A0A1D5RMI9_MOUSE;D3Z0Q4_MOUSE;D3Z1R2_MOUSE;D3Z4L1_MOUSE	Mthfsd	Methenyltetrahydrofolate synthetase domain containing
	13.9032	14.4595	13.6842	14.0765	14.4703	14.1572	14.1801	13.91	14.573	14.8221	14.2167	14.3026	13.8765	14.3731	14.3497	14.716	14.1706	14.3151	14.289	biological regulation;cellular process;cellular response to stimulus;intracellular signal transduction;positive regulation of catalytic activity;positive regulation of GTPase activity;positive regulation of hydrolase activity;positive regulation of molecular function;regulation of biological process;regulation of catabolic process;regulation of catalytic activity;regulation of cellular catabolic …	binding;enzyme binding;enzyme regulator activity;GTPase binding;GTPase regulator activity;guanyl-nucleotide exchange factor activity;nucleoside-triphosphatase regulator activity;protein binding;Ras GTPase binding;Ras guanyl-nucleotide exchange factor activity;Rho GTPase binding;Rho guanyl-nucleotide exchange factor activity;small GTPase binding;small GTPase regulator activity	cell part;membrane	Completeproteome;Proteomicsidentification;Referenceproteome	0.157015	0.786934	0.0863337	0.276315	0.10453	0.879667	0.0498909	0.179621	A0A1D5RMM1;F8VPN7	A0A1D5RMM1;F8VPN7	A0A1D5RMM1_MOUSE;F8VPN7_MOUSE	Dock9	Dedicator of cytokinesis 9
	12.9968	13.0884	14.2972	12.5932	12.3691	12.2018	11.3036	13.1465	13.7322	13.5986	12.9107	12.0742	12.2336	11.7661	13.0019	13.728	13.5234	13.0833	12.359				Completeproteome;Proteomicsidentification;Referenceproteome	0.338784	0.480403	-0.472902	-0.673007	0.786806	0.210734	0.622502	1.23124	A0A1L1SQI7;G3X915	A0A1L1SQI7;G3X915	A0A1L1SQI7_MOUSE;G3X915_MOUSE	Lysmd2	LysM, putative peptidoglycan-binding, domain containing 2
	15.2404	15.2574	14.7594	15.292	15.2113	14.8538	15.2975	15.0379	14.5684	15.2997	14.9566	15.3593	15.1629	15.3229	15.4106	14.9781	15.0305	15.1363	15.214					0.577035	0.411307	-0.212714	-0.772084	0.26064	0.766693	-0.0663872	-0.3222	A0A1L1SQP9;A0A1L1SRI1	A0A1L1SQP9;A0A1L1SRI1	A0A1L1SQP9_MOUSE;A0A1L1SRI1_MOUSE	Tln2	Talin 2 (Fragment)
	13.3593	12.5166	11.8536	12.1528	12.3359	12.3203	11.2469	12.0849	12.131	12.0423	13.1677	12.9469	12.8403	12.953	12.9101	12.7646	12.7903	11.9264	13.3209					0.689173	0.236026	-0.497881	-1.09205	0.0567623	0.923189	-0.047576	-0.119267	A0A1L1SRH5	A0A1L1SRH5	A0A1L1SRH5_MOUSE	Abhd14b	Abhydrolase domain containing 14b (Fragment)
	11.8968	11.8351	13.2249	12.074	11.7294	12.0435	12.4463	11.3174	10.8422	11.5705	13.4675	13.345	12.6213	13.9781	13.1498	12.6712	12.2962	12.3865	13.3173	alcohol metabolic process;anatomical structure development;behavior;behavioral interaction between organisms;biological regulation;cation homeostasis;cellular cation homeostasis;cellular chemical homeostasis;cellular component organization;cellular component organization at cellular level;cellular component organization or biogenesis;cellular component organization or biogenesis at cellular level…	binding;carbohydrate binding;cation binding;endopeptidase inhibitor activity;endopeptidase regulator activity;enzyme inhibitor activity;enzyme regulator activity;glycosaminoglycan binding;heparin binding;identical protein binding;ion binding;metal ion binding;pattern binding;peptidase inhibitor activity;peptidase regulator activity;polysaccharide binding;protein binding;serine-type endopeptidase …	cell part;extracellular membrane-bounded organelle;extracellular organelle;extracellular region part;extracellular vesicular exosome;integral to membrane;intracellular membrane-bounded organelle;intracellular organelle;intracellular part;intrinsic to membrane;membrane;membrane part;membrane-bounded organelle;membrane-bounded vesicle;nucleus;organelle;vesicle	Completeproteome;Proteomicsidentification;Referenceproteome	0.514962	0.331906	-0.489709	-0.901844	0.200541	0.69663	-0.23226	-0.411795	A0A1L1SS44;Q60709	Q60709;A0A1L1SS44	A0A1L1SS44_MOUSE;Q60709_MOUSE	Aplp2	Amyloid beta (A4) precursor-like protein 2 (Fragment)
	10.6769	16.1522	16.6707	9.36294	16.1225	16.8538	16.2189	9.85497	17.1317	15.1339	15.1989	15.8099	15.2814	14.8135	15.4572	15.1577	15.826	15.3255	10.4985					0.209337	0.607315	1.2178	0.500876	0.343732	0.471159	-0.794515	-0.717247	A0A1L1SS82	A0A1L1SS82	A0A1L1SS82_MOUSE	Ccdc7a	Coiled-coil domain containing 7A
	14.1445	14.3592	14.6088	13.349	14.1479	15.3073	14.156	14.1579	9.66727	13.3651	11.0462	14.2955	13.7599	13.5242	14.1778	13.3782	14.0517	14.4745	13.5409					0.301841	0.492904	-0.799746	-0.654421	0.588607	0.284608	0.726477	1.04323	A0A1L1SSC7	A0A1L1SSC7	A0A1L1SSC7_MOUSE	Ttc13	Tetratricopeptide repeat domain 13
	18.6983	18.8366	18.8788	18.601	18.6004	18.5964	18.7814	18.1415	18.3012	18.6327	18.5759	18.4506	18.7248	18.6221	18.8914	18.5756	18.6497	18.5993	18.5967					0.990128	0.230504	-0.267869	-1.10438	0.367446	0.744548	0.061338	0.35323	A0A1L1SSF8	Q91V76;A0A1L1SSF8	A0A1L1SSF8_MOUSE	4931406C07Rik	RIKEN cDNA 4931406C07 gene
	14.064	14.1251	14.265	13.8683	13.578	13.9926	14.2309	13.7008	13.7424	13.7191	13.4013	10.8096	13.4559	13.5201	13.1472	14.5834	14.9322	14.0344	14.3517					0.139909	0.820968	-0.063412	-0.232391	1.07263	0.0958426	1.22856	1.69631	A0A1L1ST86	Q91V76;A0A1L1ST86	A0A1L1ST86_MOUSE	4931406C07Rik	RIKEN cDNA 4931406C07 gene
	14.4557	14.928	14.577	14.9613	15.0411	13.7064	14.4302	14.7068	13.6745	14.1112	13.99	13.7894	14.4886	13.9669	14.0697	14.2895	13.8589	13.8942	14.3667					1.39929	0.0579832	-0.66318	-1.82551	0.0614055	0.932712	0.0265839	0.104218	A0A1L1STD6	A0A1L1STD6	A0A1L1STD6_MOUSE	Inafm2	InaF motif containing 2
	16.1505	16.3684	15.9022	16.3545	16.0516	16.1676	15.9992	15.5009	16.1282	16.1006	16.1929	16.0264	16.0257	15.8344	16.2066	15.9831	15.8518	15.6116	16.1849	acylglycerol metabolic process;anatomical structure development;anion homeostasis;anion transport;biological regulation;calcium ion homeostasis;carbohydrate homeostasis;carbohydrate metabolic process;carbohydrate transport;carboxylic acid metabolic process;cation homeostasis;cell chemotaxis;cell differentiation;cell migration;cell motility;cellular calcium ion homeostasis;cellular carbohydrate me…	active transmembrane transporter activity;anion transmembrane transporter activity;anion:anion antiporter activity;antiporter activity;carbohydrate transmembrane transporter activity;glucose-6-phosphate transmembrane transporter activity;hexose phosphate transmembrane transporter activity;hexose transmembrane transporter activity;inorganic anion transmembrane transporter activity;ion transmembran…	cell part;cytoplasmic part;endoplasmic reticulum part;integral to endoplasmic reticulum membrane;integral to membrane;integral to organelle membrane;intracellular membrane-bounded organelle;intracellular organelle;intracellular organelle part;intracellular part;intrinsic to endoplasmic reticulum membrane;intrinsic to membrane;intrinsic to organelle membrane;membrane;membrane part;membrane-bounded…	Completeproteome;Proteomicsidentification;Referenceproteome	0.619323	0.389706	-0.216461	-0.805634	0.221672	0.780009	-0.0684021	-0.303498	A0A1L1SUI3;Q9D1F9	A0A1L1SUI3;Q9D1F9	A0A1L1SUI3_MOUSE;Q9D1F9_MOUSE	Slc37a4	Solute carrier family 37 (glucose-6-phosphate transporter), member 4
	14.2449	13.9164	14.6108	14.2284	14.2596	15.0975	15.4676	15.3792	15.2329	13.9559	14.169	14.4157	14.2051	13.8306	14.8599	14.7931	15.2734	15.0744	14.8405					3.76884	0.00249162	1.04229	4.27499	3.61649	0.00565732	0.852972	3.61191	A0A1L1SUU4	A0A1L1SUU4	A0A1L1SUU4_MOUSE	Scamp2	Secretory carrier-associated membrane protein (Fragment)
	15.0678	14.6151	15.7056	14.2047	14.2958	11.8177	14.305	14.5786	11.833	13.3236	13.4158	14.8645	13.8871	12.9193	12.9556	13.1423	13.4554	13.756	11.2835					1.2184	0.0445271	-1.64427	-1.96794	0.701887	0.227236	-0.763483	-1.1841	A0A1L1SUW5	A0A1L1SUW5	A0A1L1SUW5_MOUSE	Dennd4a	DENN domain containing 4A (Fragment)
	12.7244	11.8033	12.7624	11.8374	11.7286	11.9603	12.9596	13.1275	12.4287	12.3247	10.4419	12.5848	12.4724	11.7439	12.2214	13.0159	13.3166	11.8682	12.4779					0.609675	0.285876	0.447819	0.98763	0.703694	0.236294	0.666473	1.15992	A0A1W2P6X0	A0A1W2P6X0;P0C913	A0A1W2P6X0_MOUSE	1500009L16Rik	RIKEN cDNA 1500009L16 gene (Fragment)
	12.6267	10.064	10.7262	12.513	10.5167	13.4887	14.0436	14.281	12.6667	NaN	NaN	NaN	NaN	NaN	NaN	NaN	NaN	NaN	NaN					1.95056	0.00921156	2.33065	2.97885	NaN	NaN	NaN	NaN	A0A1W2P7B7	A0A1W2P7B7	A0A1W2P7B7_MOUSE	Cct2	T-complex protein 1 subunit beta (Fragment)
	12.7082	10.7392	12.8811	12.2615	10.8659	13.6475	13.0621	13.0981	14.2331	11.458	12.0696	12.9928	12.2132	11.0884	14.0837	12.3425	9.11354	12.0951	13.3877					1.59791	0.0209076	1.61903	2.41224	0.0973274	0.834067	0.240072	0.236995	A0A1W2P7D5	A0A1W2P7D5	A0A1W2P7D5_MOUSE	Tnfrsf14	Tumor necrosis factor receptor superfamily, member 14 (herpesvirus entry mediator)
	17.2576	17.3598	16.883	17.3764	17.2284	16.7881	16.5627	15.9968	15.7478	16.9028	17.1164	17.3088	16.5827	16.7596	16.7458	17.1035	17.0039	16.4855	16.8614					2.30004	0.0115932	-0.947189	-2.82593	0.229579	0.745711	-0.0940582	-0.351857	A0A1W2P7E2	Q8BHN7;A0A1W2P7E2;A0A1W2P8C2;Q8BHN7-2	A0A1W2P7E2_MOUSE	Rlig1	RNA ligase 1 (Fragment)
	16.65	16.5979	16.4941	16.6455	16.6227	15.8654	16.3728	15.8065	15.2853	15.9762	15.9792	16.2694	16.149	16.0462	15.6904	16.0403	16.05	15.7896	15.8689				Completeproteome;Proteomicsidentification;Referenceproteome	2.22247	0.016419	-0.769526	-2.58293	1.21921	0.289748	-0.196148	-1.03367	A0A1W2P7G5;A0A1W2P7J1;E9Q3H6	A0A1W2P7G5;A0A1W2P7J1;E9Q3H6	A0A1W2P7G5_MOUSE;A0A1W2P7J1_MOUSE;E9Q3H6_MOUSE	Coq10a	Coenzyme Q10A
	13.9106	13.9536	14.2762	13.9825	14.1587	13.7898	14.1342	14.3629	14.1207	14.134	13.8325	14.4154	13.8416	13.8581	13.8314	13.4687	14.0042	13.3967	13.8985					0.13291	0.849857	0.0455577	0.198057	0.946378	0.254799	-0.296393	-1.11168	A0A1W2P7Q6	A0A1W2P7Q6	A0A1W2P7Q6_MOUSE	Xpot	Exportin-T
	18.6487	18.5387	18.5059	18.4696	18.5616	17.9897	18.0629	18.0932	18.1695	18.4615	18.616	18.5959	18.6986	18.397	18.5747	18.5494	18.448	18.6438	18.4255					4.62307	0.00744124	-0.466062	-3.16248	0.144254	0.901531	-0.0255234	-0.151876	A0A1W2P872;A0A1W2P872-2	A0A1W2P872;A0A1W2P872-2	NOVA2_MOUSE	Nova2	RNA-binding protein Nova-2
	18.0164	17.7916	18.3047	18.0153	17.9549	17.3505	17.1839	17.2183	17.4982	17.9644	17.6842	18.0284	17.9683	18.0619	17.6497	18.1611	18.0743	18.0531	17.8023					3.3629	0.00624938	-0.703873	-3.30408	0.0196499	0.982506	0.0066761	0.0308157	A0A1W2P882	A0A1W2P772;A0A1W2P882	A0A1W2P882_MOUSE	Atp2b1	ATPase, Ca++ transporting, plasma membrane 1 (Fragment)
	15.2036	15.9446	14.7839	15.2683	16.0519	15.2053	15.3651	14.969	15.6992	15.8232	15.8145	15.6781	15.3432	15.9185	15.8987	15.4726	14.0487	14.9577	15.9375		structural molecule activity	cell part;cytoplasm;cytoskeleton;extrinsic to membrane;intracellular non-membrane-bounded organelle;intracellular organelle;intracellular part;membrane part;non-membrane-bounded organelle;organelle		0.18314	0.727905	-0.14084	-0.349678	0.60037	0.319257	-0.452444	-0.971746	A0A1W2P8C0;Q80UE4;Q80UE5	Q80UE4;Q80UE5;A0A1W2P8C0	A0A1W2P8C0_MOUSE;Q80UE4_MOUSE;Q80UE5_MOUSE	Epb41l2	Erythrocyte membrane protein band 4.1 like 2 (Fragment)
	17.4959	17.4141	17.5627	17.411	17.284	17.0097	17.087	17.0458	17.0199	17.5043	17.31	17.5939	17.4478	17.1068	17.1491	17.4682	17.5718	17.5699	17.2067					3.72008	0.0175669	-0.392961	-2.53194	0.00166121	0.998385	0.000612259	0.00273294	A0A1Y7VIR0	A0A1Y7VIR0	A0A1Y7VIR0_MOUSE	Ppp2r5c	Protein phosphatase 2, regulatory subunit B', gamma (Fragment)
	13.0327	12.3107	13.2346	12.1255	13.0178	13.1648	13.0221	11.2165	13.4013	12.5714	12.0534	12.1995	12.161	12.5001	13.3537	13.2316	11.6189	12.1583	11.9037	biological regulation;catabolic process;macromolecule catabolic process;macromolecule metabolic process;metabolic process;negative regulation of apoptosis;negative regulation of biological process;negative regulation of catalytic activity;negative regulation of cell death;negative regulation of cellular process;negative regulation of hydrolase activity;negative regulation of molecular function;ne…		cell part;cytoplasm;cytoplasmic part;cytosol;intracellular part;membrane		0.0293965	0.948177	-0.0430641	-0.0710696	0.165989	0.758844	0.156152	0.333793	A0A1Y7VJN8;Q8CE04	A0A1Y7VJN8;Q8CE04	A0A1Y7VJN8_MOUSE;Q8CE04_MOUSE	Cast	Calpastatin
	10.1355	10.3405	11.4798	11.8786	11.8054	10.2954	11.2131	10.1592	10.4742	11.793	11.9259	11.9611	10.7648	10.8181	11.9228	10.5456	12.9007	11.3998	11.4191					0.608365	0.258681	-0.592512	-1.04235	0.151774	0.76592	0.185009	0.323688	A0A1Y7VK09	A0A1Y7VK09	A0A1Y7VK09_MOUSE	Ryr2	Ryanodine receptor 2, cardiac (Fragment)
	13.152	13.2406	10.8732	13.6425	13.3016	12.8716	10.7386	10.9847	10.8255	13.1965	11.7872	14.0004	12.9307	10.27	12.9532	12.8218	9.77553	10.5431	12.4567					1.1078	0.0594838	-1.48688	-1.81163	0.345891	0.472611	-0.726897	-0.71459	A0A1Y7VLG8	A0A1Y7VLG8;Q91WD4	A0A1Y7VLG8_MOUSE	AW209491	Expressed sequence AW209491 (Fragment)
	13.8133	13.7946	12.7439	14.2265	13.7145	13.8691	13.9581	13.7444	13.7686	12.3284	13.4787	14.2416	13.5641	12.1646	13.8972	13.5431	13.2667	12.8719	13.6818	cellular macromolecule metabolic process;cellular metabolic process;cellular nitrogen compound metabolic process;cellular process;macromolecule metabolic process;metabolic process;mRNA metabolic process;mRNA processing;nitrogen compound metabolic process;nucleic acid metabolic process;nucleobase-containing compound metabolic process;primary metabolic process;RNA metabolic process;RNA processing		cell part;intracellular membrane-bounded organelle;intracellular organelle;intracellular part;membrane-bounded organelle;nucleus;organelle	Completeproteome;mRNAprocessing;Nucleus;Proteomicsidentification;Referenceproteome;Repeat	0.259115	0.638072	0.176523	0.46257	0.290322	0.587888	0.296659	0.556741	A0A1Y7VM45;E9QJV4	E9QJV4;A0A1Y7VM45	A0A1Y7VM45_MOUSE;E9QJV4_MOUSE	Prpf39	Pre-mRNA processing factor 39 (Fragment)
	15.4598	15.5355	15.6517	15.525	15.5215	15.2339	15.5522	15.7895	15.638	15.7445	15.6116	15.6966	15.4547	15.8139	15.4444	15.856	15.7242	15.7193	15.4329					0.0474843	0.948726	0.0146979	0.0703616	0.102867	0.908573	-0.0288536	-0.14122	A0A1Y7VMH7	A0A1Y7VME9;A0A1Y7VMH7;E9Q9B7	A0A1Y7VMH7_MOUSE	Kidins220	Kinase D-interacting substrate 220
	11.3403	10.3169	11.9136	11.6943	11.4226	10.6557	12.4681	9.87587	12.1184	10.6135	11.8485	12.2103	10.893	10.8691	11.0128	10.6857	9.76237	10.9313	10.0005					0.0324071	0.940501	-0.0580165	-0.0805521	1.10265	0.111167	-0.808334	-1.61145	A0A1Y7VNR5	A0A1Y7VNR5	A0A1Y7VNR5_MOUSE	Ptprf	Protein tyrosine phosphatase receptor type F (Fragment)
	13.1064	12.5925	11.7777	12.6665	12.8963	13.3266	13.4552	13.9038	13.1339	11.7893	10.5054	11.9745	13.0678	12.4613	13.0345	13.0304	12.6917	13.0707	12.9413					1.62614	0.0324283	0.847008	2.14923	1.30056	0.0708678	0.994053	1.87133	A0A1Y7VNZ6	A0A1Y7VNZ6	A0A1Y7VNZ6_MOUSE	Mark3	non-specific serine/threonine protein kinase
	12.2751	12.0108	12.213	12.304	12.443	13.1319	12.8585	11.788	11.6592	12.6141	11.673	11.4065	11.3303	12.085	13.0968	11.0267	13.4397	12.6706	12.1505		binding;cation binding;chromatin binding;DNA binding;ion binding;metal ion binding;nucleic acid binding	cell part;intracellular organelle part;intracellular part;nuclear part;nucleoplasm;organelle part	Completeproteome;Nucleus;Proteomicsidentification;Referenceproteome	0.123272	0.805128	0.110217	0.252465	0.671264	0.250872	0.655092	1.12111	A0A1Y7VP67;E9Q2I4	E9Q2I4;A0A1Y7VP67	A0A1Y7VP67_MOUSE;E9Q2I4_MOUSE	Mideas	Mitotic deacetylase associated SANT domain protein (Fragment)
	15.8089	15.5642	15.3696	15.7104	15.7629	15.1257	16.1843	16.119	15.22	15.6904	15.9943	15.5769	15.9499	15.768	15.7415	16.0601	15.972	16.2363	15.7454					0.0246616	0.9617	0.0190152	0.0521012	0.614619	0.484068	0.155163	0.695618	A0A286YCR9;A0A494B991;A0A494B9N4;A0A494BB44;A0A498WGM0	A0A498WGM0;A0A286YCR9;A0A494B991;A0A494B9N4;A0A494BB44	A0A286YCR9_MOUSE;A0A494B991_MOUSE;A0A494B9N4_MOUSE;A0A494BB44_MOUSE;A0A498WGM0_MOUSE	Syt7	Synaptotagmin VII
	14.2018	14.6789	14.0223	14.3386	14.4632	15.9857	15.9688	15.9804	15.5737	15.056	14.2023	14.0864	14.0346	14.1711	15.1855	14.7706	15.0161	14.8794	14.8673	biological regulation;cellular component movement;cellular process;metabolic process;microtubule-based movement;microtubule-based process;regulation of anatomical structure morphogenesis;regulation of axonogenesis;regulation of biological process;regulation of cell development;regulation of cell differentiation;regulation of cell morphogenesis;regulation of cell morphogenesis involved in differen…	14-3-3 protein binding;adenyl nucleotide binding;adenyl ribonucleotide binding;ATP binding;ATPase activity;binding;catalytic activity;enzyme binding;hydrolase activity;hydrolase activity, acting on acid anhydrides;hydrolase activity, acting on acid anhydrides, in phosphorus-containing anhydrides;kinase binding;microtubule motor activity;motor activity;nucleoside-triphosphatase activity;nucleotide…	axon;cell part;cell projection;cytoplasm;cytoskeletal part;intracellular organelle part;intracellular part;kinesin complex;macromolecular complex;microtubule;microtubule associated complex;neuron projection;organelle part;protein complex	ATP-binding;Completeproteome;Microtubule;Motorprotein;Nucleotide-binding;Proteomicsidentification;Referenceproteome	4.64685	0.000894737	1.53622	6.02786	1.85697	0.0492638	0.633686	2.09757	A0A286YCV9;E9Q4K7	A0A286YCV9;E9Q4K7;A0A286YD28	A0A286YCV9_MOUSE;E9Q4K7_MOUSE	Kif13b	Kinesin family member 13B
	11.6661	12.2983	12.2941	12.0384	12.3639	12.9224	12.9515	12.3113	11.8667	12.1323	11.4185	12.3486	11.1142	12.0718	12.3612	12.4613	12.5068	11.9889	12.5187					0.689549	0.267369	0.380819	1.0234	1.20433	0.123036	0.550308	1.55285	A0A286YCX6	A0A286YCX6	A0A286YCX6_MOUSE	Trappc8	Trafficking protein particle complex 8
	13.9424	13.2579	12.7574	13.63	13.3256	12.897	13.1022	14.2771	13.2708	13.5756	13.5677	14.0251	14.0205	13.5102	14.0388	14.0798	14.0993	14.3521	13.4212					0.00394865	0.992834	0.00412035	0.00914577	0.662155	0.369225	0.258436	0.881561	A0A286YD83	A0A286YD83	SIM43_MOUSE	Smim43	Small integral membrane protein 43
	15.1767	14.8327	15.2441	15.1058	15.0455	13.6344	14.6519	13.9498	13.6712	15.622	15.8616	16.4477	15.9692	15.2366	15.8015	15.4992	16.0508	15.7662	15.4673					2.79279	0.00509497	-1.10414	-3.42932	0.194298	0.755972	-0.110423	-0.33797	A0A286YDC3;A0A2C9F2A2	A0A2C9F2A2;A0A286YDC3	A0A286YDC3_MOUSE;A0A2C9F2A2_MOUSE	Rin1	Ras and Rab interactor 1 (Fragment)
	17.255	17.4036	17.1494	17.2631	17.1667	16.9833	17.1058	16.518	16.6396	17.3926	17.2503	17.0005	17.0901	17.2	17.1617	17.1254	16.7174	16.916	17.1141	cellular process;ER to Golgi vesicle-mediated transport;establishment of localization;establishment of localization in cell;establishment of protein localization;Golgi vesicle transport;intracellular protein transport;intracellular transport;protein transport;transport;vesicle-mediated transport	binding;cation binding;ion binding;metal ion binding;transition metal ion binding;zinc ion binding	cell part;COPII vesicle coat;cytoplasmic part;cytoplasmic vesicle part;intracellular organelle part;intracellular part;macromolecular complex;membrane coat;membrane part;organelle part;protein complex;vesicle coat	Completeproteome;Proteintransport;Proteomicsidentification;Referenceproteome;Transport	1.87726	0.0528588	-0.435878	-1.87551	0.873451	0.377538	-0.179758	-0.865241	A0A286YDI8;G3X972	A0A286YDI8;G3X972	A0A286YDI8_MOUSE;G3X972_MOUSE	Sec24c	SEC24 homolog C, COPII coat complex component
	11.4293	12.178	12.127	12.1088	11.758	11.4726	11.3154	11.7901	11.446	10.5616	11.3494	11.6092	11.8215	12	11.9104	11.8103	11.8613	10.9145	11.8643					1.21875	0.116427	-0.414213	-1.45214	0.270898	0.636781	0.203805	0.490936	A0A286YDL2	A0A286YDL2	A0A286YDL2_MOUSE	Cnnm1	Metal transporter
	16.0285	15.8545	15.447	15.8647	15.8019	15.6771	15.2809	15.0163	15.5105	16.2774	16.1541	15.9116	15.8626	15.8247	15.9419	16.2454	16.0502	16.0798	15.7385					1.43283	0.0866671	-0.428114	-1.60663	0.0142144	0.987142	0.00508499	0.0228956	A0A286YDU3	A0A286YDU3	A0A286YDU3_MOUSE	Ap3s1	AP complex subunit sigma
	12.4359	10.8454	10.6166	12.0379	12.7371	9.94761	12.5694	11.0247	10.7481	10.1654	11.8249	10.2457	12.3652	12.0677	12.1384	12.6209	10.6353	11.8871	12.3482					0.438641	0.364746	-0.662118	-0.84629	0.470547	0.376078	0.592184	0.868762	A0A2I3BPI6;A0A2I3BQG7;A0A2I3BQL1	A0A2I3BPI6;A0A2I3BQG7;A0A2I3BQL1	A0A2I3BPI6_MOUSE;A0A2I3BQG7_MOUSE;A0A2I3BQL1_MOUSE	Slc22a17	Solute carrier family 22 (organic cation transporter), member 17
	12.9528	13.2172	12.7271	13.633	12.973	13.3694	13.4383	13.1112	13.0061	12.9215	12.6049	12.6911	12.541	13.3735	13.3694	13.3883	13.9609	13.2197	13.4546	biological regulation;biosynthetic process;cellular biosynthetic process;cellular macromolecule biosynthetic process;cellular macromolecule metabolic process;cellular metabolic process;cellular nitrogen compound metabolic process;cellular process;macromolecule biosynthetic process;macromolecule metabolic process;metabolic process;nitrogen compound metabolic process;nucleic acid metabolic process;…	binding;DNA binding;nucleic acid binding;nucleic acid binding transcription factor activity;sequence-specific DNA binding transcription factor activity	cell part;cytoplasm;histone acetyltransferase complex;histone methyltransferase complex;intracellular membrane-bounded organelle;intracellular organelle;intracellular organelle part;intracellular part;macromolecular complex;membrane-bounded organelle;methyltransferase complex;MLL1 complex;nuclear part;nucleoplasm;nucleoplasm part;nucleus;organelle;organelle part;protein complex;SAGA-type complex;…	Completeproteome;Proteomicsidentification;Referenceproteome	0.277476	0.657078	0.130628	0.440285	1.96908	0.041744	0.652187	2.19456	A0A2I3BPN6;E9QAP7	E9QAP7;A0A2I3BPN6	A0A2I3BPN6_MOUSE;E9QAP7_MOUSE	Taf4	TATA-box binding protein associated factor 4
	11.5604	11.5406	10.2827	10.8151	11.9968	13.4381	10.9315	11.3183	11.6321	NaN	NaN	NaN	NaN	NaN	NaN	NaN	NaN	NaN	NaN	activation of immune response;biological regulation;complement activation;defense response;humoral immune response;immune effector process;immune response;immune system process;inflammatory response;macromolecule metabolic process;metabolic process;positive regulation of biological process;positive regulation of immune response;positive regulation of immune system process;positive regulation of r…	endopeptidase inhibitor activity;endopeptidase regulator activity;enzyme inhibitor activity;enzyme regulator activity;peptidase inhibitor activity;peptidase regulator activity	extracellular region	Completeproteome;Proteomicsidentification;Referenceproteome	0.448799	0.364522	0.590878	0.846897	NaN	NaN	NaN	NaN	A0A2I3BQE1;A0A2I3BRQ1;A2AS37	A0A2I3BRQ1;A2AS37;A0A2I3BQE1	A0A2I3BQE1_MOUSE;A0A2I3BRQ1_MOUSE;A2AS37_MOUSE	AI182371	Expressed sequence AI182371
	12.7487	12.9621	12.7082	12.8077	12.9727	12.809	13.1979	14.1312	13.3427	12.7618	13.5216	12.3634	13.4477	12.8185	12.1994	13.236	12.2034	13.3472	12.8447					1.13718	0.104093	0.530349	1.50885	0.276195	0.626374	-0.216436	-0.504198	A0A2I3BQI5;A0A2R8VI00	A0A2I3BQI5;A0A2R8VI00	A0A2I3BQI5_MOUSE;A0A2R8VI00_MOUSE	Tmem184b	Transmembrane protein 184b
	15.7604	15.7809	15.7468	15.7333	15.843	14.8494	15.4301	15.3277	15.212	15.6471	15.3261	15.4653	15.7007	15.3724	15.461	15.7244	15.3192	16.0234	15.478					2.81277	0.0146376	-0.568067	-2.66357	0.289862	0.702592	0.0988749	0.404466	A0A2I3BQK1	A0A2I3BQK1	A0A2I3BQK1_MOUSE	Cyrib	CYFIP related Rac1 interactor B (Fragment)
	14.2751	14.3827	13.4648	13.8266	14.2445	13.4375	13.9151	13.7148	13.6298	14.6761	14.2247	14.4064	14.1102	14.0999	14.2555	14.3028	13.3901	14.386	13.429					0.881077	0.206347	-0.364424	-1.16268	0.711205	0.30094	-0.350813	-1.00893	A0A2I3BRJ4	Q8BGC1;A0A2I3BRJ4;Q8BGC1-2	A0A2I3BRJ4_MOUSE	6030458C11Rik	RIKEN cDNA 6030458C11 gene
	15.0429	15.1193	15.0165	15.1401	14.8494	14.4244	14.7061	14.5017	13.7869	15.3452	15.069	15.0024	15.3993	15.5411	15.0947	15.254	14.9533	15.0191	15.1408	biological regulation;cell surface receptor linked signaling pathway;cellular macromolecule metabolic process;cellular metabolic process;cellular process;cellular protein metabolic process;cellular response to chemical stimulus;cellular response to endogenous stimulus;cellular response to hormone stimulus;cellular response to insulin stimulus;cellular response to organic substance;cellular respon…	catalytic activity;hydrolase activity;hydrolase activity, acting on ester bonds;phosphatase activity;phosphoprotein phosphatase activity;phosphoric ester hydrolase activity;protein tyrosine phosphatase activity	extracellular membrane-bounded organelle;extracellular organelle;extracellular region part;extracellular vesicular exosome;macromolecular complex;membrane-bounded organelle;membrane-bounded vesicle;organelle;protein complex;receptor complex;vesicle	Completeproteome;Hydrolase;Phosphoprotein;Proteinphosphatase;Proteomicsidentification;Receptor;Referenceproteome	2.1126	0.0217226	-0.678848	-2.39223	0.80756	0.395018	-0.179027	-0.8356	A0A2R8VHH6;Q91V35	Q91V35;A0A2R8VHH6	A0A2R8VHH6_MOUSE;Q91V35_MOUSE	Ptpra	Receptor-type tyrosine-protein phosphatase F (Fragment)
	12.7006	13.3707	12.1031	13.1025	13.1699	11.1953	11.6932	10.3401	11.268	13.158	10.5699	12.8903	12.8339	13.3261	10.8526	12.9311	13.3999	13.3601	13.5543					2.78352	0.00289844	-1.76521	-3.86919	0.142389	0.764849	0.263968	0.325076	A0A2R8VHV1	A0A2R8VHV1	A0A2R8VHV1_MOUSE	Phf20l1	PHD finger protein 20-like protein 1
	16.5085	16.5578	16.534	16.5469	16.3705	16.1423	16.0352	15.3318	15.7302	16.4427	16.7715	16.3212	16.7532	16.6587	16.5558	16.65	15.7623	16.2582	16.7669	cellular metabolic process;cellular process;metabolic process;methylation;one-carbon metabolic process;small molecule metabolic process	catalytic activity;methyltransferase activity;S-adenosylmethionine-dependent methyltransferase activity;transferase activity;transferase activity, transferring one-carbon groups	cell part;cytoplasm;extracellular membrane-bounded organelle;extracellular organelle;extracellular region part;extracellular vesicular exosome;integral to membrane;intracellular part;intrinsic to membrane;membrane part;membrane-bounded organelle;membrane-bounded vesicle;organelle;vesicle	Completeproteome;Membrane;Methyltransferase;Proteomicsidentification;Referenceproteome;Transferase;Transmembrane;Transmembranehelix	2.40653	0.0155214	-0.69363	-2.62492	0.43196	0.528988	-0.190787	-0.634264	A0A2R8VI07;H3BJI7;Q5I0W6;Q76I24;Q76I26;Q8C6B0;Q9D7S5	Q5I0W6;Q76I26;Q8C6B0;Q9D7S5;A0A2R8VI07;G3X9G9;H3BJI7;Q76I24	A0A2R8VI07_MOUSE;H3BJI7_MOUSE;Q5I0W6_MOUSE;Q76I24_MOUSE;Q76I26_MOUSE;Q8C6B0_MOUSE;Q9D7S5_MOUSE	Methig1;Tmt1a;Tmt1a2	Thiol methyltransferase 1A1 (Fragment)
	19.4764	19.4098	19.5234	19.5392	19.6071	18.9481	19.4594	19.3104	19.1897	19.8331	19.7664	20.1751	19.8688	19.5766	19.8314	19.9077	20.0893	20.1453	19.9081					1.56866	0.127247	-0.284272	-1.40746	0.554719	0.540164	0.132362	0.61873	A0A2R8VK70;A0A2R8W6P0	A0A2R8W6P0;A0A2R8VK70	A0A2R8VK70_MOUSE;A0A2R8W6P0_MOUSE	Cd47	Leukocyte surface antigen CD47
	14.8048	15.039	14.5781	15.0213	14.9446	13.9721	14.5597	14.4074	14.2292	14.9496	15.1817	15.0286	15.1019	14.7362	14.9257	14.8469	14.9853	15.1693	14.9046					2.27088	0.0227868	-0.585441	-2.36744	0.134704	0.886032	-0.0332508	-0.171186	A0A2R8VKG2	A0A2R8VHF1;A0A2R8VKG2;D3YZ21;F6ZGR6	A0A2R8VKG2_MOUSE	D430041D05Rik	RIKEN cDNA D430041D05 gene
	12.6384	13.5144	13.5972	12.9506	13.7626	12.617	12.3192	12.5492	13.0484	10.3801	9.95084	13.2121	13.2659	13.2943	12.14	11.8664	12.5867	11.6226	12.0946					1.3154	0.0666623	-0.659177	-1.75249	0.018268	0.972952	0.0414171	0.0472139	A0A338P6C7	A0A338P6C7	A0A338P6C7_MOUSE	Synj1	Synaptojanin 1 (Fragment)
	18.5416	18.3468	18.226	18.307	18.4425	18.0951	18.3346	17.7578	17.8657	18.154	18.3848	18.3542	18.3521	17.9587	18.4655	18.6311	18.1592	18.3267	18.1454					1.57476	0.0925688	-0.359491	-1.57322	0.376763	0.651867	0.104821	0.469405	A0A338P6I9	A0A338P6I9	A0A338P6I9_MOUSE	Gm56451	Predicted gene, 56451
	14.6225	13.8685	9.73446	13.7762	13.0968	12.724	11.6613	11.7536	9.99644	13.07	12.9973	14.0602	13.2727	11.1599	13.5415	9.2395	11.1924	20.6794	13.1208	cation transport;cellular potassium ion transport;cellular process;establishment of localization;ion transmembrane transport;ion transport;metal ion transport;monovalent inorganic cation transport;potassium ion import;potassium ion transmembrane transport;potassium ion transport;transmembrane transport;transport	cation channel activity;cation transmembrane transporter activity;channel activity;gated channel activity;G-protein activated inward rectifier potassium channel activity;inward rectifier potassium channel activity;ion channel activity;ion transmembrane transporter activity;ligand-gated channel activity;ligand-gated ion channel activity;passive transmembrane transporter activity;potassium channel …	cell part;cytoplasmic part;Golgi apparatus;integral to membrane;integral to plasma membrane;intracellular membrane-bounded organelle;intracellular organelle;intracellular part;intrinsic to membrane;intrinsic to plasma membrane;membrane;membrane part;membrane-bounded organelle;organelle;plasma membrane;plasma membrane part	3D-structure;Completeproteome;Ionchannel;Iontransport;Membrane;Potassium;Potassiumtransport;Referenceproteome;Transmembrane;Transmembranehelix;Transport;Voltage-gatedchannel	0.666927	0.174752	-1.48585	-1.24788	0.121626	0.778295	0.642701	0.306592	A0A338P6L0;Q0VB45;Q8C4T8	A0A0R4J239;A0A338P6L0;Q0VB45;Q8C4T8	A0A338P6L0_MOUSE;Q0VB45_MOUSE;Q8C4T8_MOUSE	Kcnj6	G protein-activated inward rectifier potassium channel 2
	12.192	11.4447	13.1604	12.8266	12.1022	12.957	13.5354	13.238	13.2512	13.3392	10.5022	11.9213	11.6842	10.3512	10.084	12.0757	9.71211	12.0435	11.5917					1.41142	0.043561	0.900213	1.97982	0.257553	0.595161	-0.458252	-0.545936	A0A338P6N4	A0A338P6N4	A0A338P6N4_MOUSE	Crybg3	Beta-gamma crystallin domain containing 3
	12.9091	13.4435	12.6365	12.2216	13.7878	10.8252	9.5956	11.5807	9.06408	13.235	13.8678	10.1379	13.6935	12.6119	12.9491	12.8835	10.4089	13.3381	12.7485					2.6034	0.00273597	-2.73331	-3.93534	0.105993	0.819632	-0.243593	-0.254541	A0A338P6P6	A0A338P6P6	A0A338P6P6_MOUSE	Acap2	Arf-GAP with coiled-coil, ANK repeat and PH domain-containing protein
	20.2059	20.4199	20.4453	20.4299	20.4737	19.3289	20.0222	19.3461	19.4385	20.9638	21.0104	20.9016	21.1028	20.9254	20.6042	20.9546	20.8412	20.841	21.0793					3.07653	0.0054748	-0.86103	-3.38361	0.672562	0.534993	-0.116723	-0.626991	A0A338P769	A0A338P6R8;A0A338P769	A0A338P769_MOUSE	Septin5	Septin
	15.3552	15.2535	15.1123	15.0817	15.2547	14.9882	15.8366	15.4118	15.0817	14.8405	14.9826	14.9243	15.0338	15.4239	15.1503	15.7036	14.9144	15.456	15.4798					0.27724	0.668535	0.118118	0.424915	0.927984	0.257816	0.299792	1.10542	A0A338P7C9	A0A338P7C9;Q3U3W2	A0A338P7C9_MOUSE	Tmem181a	Transmembrane protein 181A
	15.0575	14.96	14.8834	15.3753	15.0318	13.7046	14.84	13.1543	14.9724	13.9546	14.4298	12.9225	14.0174	14.4881	14.2977	14.9468	14.5509	14.7246	14.4238					1.21965	0.0620027	-0.893804	-1.78949	1.13804	0.123093	0.626278	1.55306	A0A3B2W3Z9;A0A3B2WB67;A0A3B2WCD9;A0A8V5KY92	A0A3B2W3Z9;A0A3B2WB67;A0A3B2WCD9;A0A3B2WDC6;A0A8V5KY92	A0A3B2W3Z9_MOUSE;A0A3B2WB67_MOUSE;A0A3B2WCD9_MOUSE;A0A8V5KY92_MOUSE	Vmn2r18	Vomeronasal 2, receptor 18
	15.3842	15.5627	14.4783	14.8626	14.8764	14.2553	14.6214	14.3691	14.6164	14.6423	14.5189	14.552	14.3986	14.7236	14.0775	13.9962	13.633	14.0863	13.9426					1.32656	0.0745674	-0.567288	-1.68878	3.59616	0.00996653	-0.619953	-3.10526	A0A3B2W479	A0A3B2W479	A0A3B2W479_MOUSE	Sod2	Superoxide dismutase [Mn], mitochondrial (Fragment)
	18.4318	18.3438	18.3343	18.3544	18.1249	17.9232	18.0335	17.8383	17.6264	18.2434	18.2915	18.5091	18.4463	18.4887	18.2025	18.4816	18.5904	18.4852	18.3345					2.7306	0.022764	-0.46251	-2.36708	0.0986863	0.921627	0.0230469	0.123549	A0A3B2WBC6	A0A3B2WBC6	A0A3B2WBC6_MOUSE	Polr2m	Polymerase (RNA) II (DNA directed) polypeptide M
	14.3912	14.6171	14.9113	15.023	14.884	14.8709	14.7362	14.3604	14.6969	14.1191	12.9204	14.7157	13.9288	13.7655	14.3785	14.3932	14.5158	14.38	14.2362					0.25323	0.703708	-0.0991921	-0.379527	0.873687	0.20589	0.490849	1.24526	A0A3B2WC92	A0A3B2WC92	A0A3B2WC92_MOUSE	Spast	Spastin
	15.1405	14.8683	15.9159	15.5857	15.0518	15.5291	15.234	14.861	15.6505	14.9022	15.2468	15.3608	15.5607	15.1349	15.6471	15.4029	15.5466	15.1994	15.587					0.00782002	0.987522	0.00617666	0.0168538	0.913349	0.305949	0.235497	0.99698	A0A3B2WCL5	A0A3B2WCL5	A0A3B2WCL5_MOUSE	Ranbp3	RAN binding protein 3
	15.8999	16.2749	15.7887	16.1831	16.002	15.8008	15.9447	16.4313	15.6267	15.6978	15.7258	15.7602	15.5046	15.6297	15.7612	15.6914	16.5794	15.8023	15.2251				ANKrepeat;Completeproteome;Proteomicsidentification;Referenceproteome;Repeat	0.168398	0.783762	-0.0788633	-0.279202	0.280611	0.659913	0.148301	0.45966	A0A3Q4EGJ3;D3YVV3	A0A3Q4EGJ3;D3YVV3	A0A3Q4EGJ3_MOUSE;D3YVV3_MOUSE	Ankrd29	Ankyrin repeat domain 29
	13.0516	12.9676	13.5651	13.5661	13.0961	12.9848	12.4988	13.2261	13.0215	12.6462	12.6168	12.9545	12.9601	12.7871	12.9047	13.2532	13.2679	13.4755	13.3632					0.798818	0.253941	-0.316498	-1.05232	2.29381	0.0503671	0.45994	2.08706	A0A3Q4EI31;A0A3Q4L2X7;A0A3Q4L309	Q99KU6;A0A3Q4EI31;A0A3Q4EH62;A0A3Q4EI43;A0A3Q4L2W7;A0A3Q4L2X7;A0A3Q4L309	A0A3Q4EI31_MOUSE;A0A3Q4L2X7_MOUSE;A0A3Q4L309_MOUSE	BC004004	cDNA sequence BC004004
	15.8444	15.728	15.8477	15.7843	15.8709	15.3487	15.5334	15.1101	15.3116	16.1179	15.8283	15.8456	15.6978	15.7625	15.6404	15.7102	15.7156	15.7841	15.7664					3.25903	0.0141479	-0.489109	-2.6914	0.874584	0.468184	-0.127039	-0.721508	A0A494B9V8	A0A494B9V8	A0A494B9V8_MOUSE	Ptar1	Protein prenyltransferase alpha subunit repeat containing 1
	19.5197	19.5237	20.2974	19.7544	19.5891	19.2743	19.7098	19.4819	20.0774	20.2489	19.8489	20.081	19.9668	20.1057	19.6265	19.7096	19.7829	19.8759	19.9165			cell part;extracellular membrane-bounded organelle;extracellular organelle;extracellular region part;extracellular vesicular exosome;integral to membrane;intrinsic to membrane;membrane part;membrane-bounded organelle;membrane-bounded vesicle;organelle;vesicle	Completeproteome;Membrane;Proteomicsidentification;Receptor;Referenceproteome;Transmembrane;Transmembranehelix	0.176337	0.757607	-0.101017	-0.311335	1.84845	0.149701	-0.267951	-1.44204	A0A494BBE3;G3X8R0	G3X8R0;A0A494BBE3	A0A494BBE3_MOUSE;G3X8R0_MOUSE	Reep5	Receptor accessory protein 5 (Fragment)
	16.2291	16.3582	16.6656	16.4903	16.1913	16.5217	17.2688	17.8253	16.642	16.0244	16.151	15.8683	15.7151	15.6072	16.3397	16.7084	16.9631	16.7805	15.9715					1.31987	0.0645922	0.677598	1.76907	1.99553	0.0385098	0.679456	2.24305	A0A571BDG0;A0A571BDG6;A0A571BG39	A0A571BG39;A0A571BDG0;A0A571BDG6;A0A571BG20;B1AQX6;B1AQX7;B1AQX9	A0A571BDG0_MOUSE;A0A571BDG6_MOUSE;A0A571BG39_MOUSE	Srcin1	SRC kinase signaling inhibitor 1
	13.6821	14.1258	13.7207	14.0542	13.2253	14.1925	13.9158	14.0217	13.0756	13.1926	12.6099	12.2431	13.0464	12.8998	13.3326	13.7599	13.6679	13.0037	11.936					0.0493607	0.92222	0.0397843	0.103586	0.416901	0.464955	0.341665	0.726799	A0A571BEC9	A0A571BEC9	A0A571BEC9_MOUSE	Plin4	Perilipin 4
	16.2297	16.1146	16.7449	16.4022	16.2131	17.2945	16.9056	17.2005	17.2088	16.0228	15.8779	16.2089	16.1638	16.1594	17.0558	16.5286	16.4718	16.604	16.874					3.06204	0.00626601	0.811447	3.29309	2.92037	0.0170029	0.620295	2.73597	A0A571BEI2	Q6PIU9;A0A571BEI2	A0A571BEI2_MOUSE	Aak1	AP2 associated kinase 1 (Fragment)
	10.6416	13.3216	12.6177	12.6906	11.2748	14.4525	10.8154	11.3348	13.007	10.8656	10.8113	9.90343	10.5582	11.2122	14.0214	10.1163	10.4734	11.5026	11.6153					0.119704	0.776608	0.293148	0.287627	0.590525	0.271588	0.875653	1.07184	A0A571BF69	A0A571BF69;B5THE2	A0A571BF69_MOUSE	Mgam	Maltase-glucoamylase
	10.9581	16.7156	16.8576	16.5911	16.5206	15.9283	15.8265	15.7457	16.7976	16.1477	16.054	16.5301	16.1016	15.8648	15.9514	15.5666	15.3679	15.6976	16.1059	acylglycerol metabolic process;biological adhesion;biological regulation;carboxylic acid metabolic process;cell adhesion;cell-cell adhesion;cell-matrix adhesion;cell-substrate adhesion;cellular component assembly;cellular component assembly at cellular level;cellular component organization;cellular component organization at cellular level;cellular component organization or biogenesis;cellular com…	binding;carbohydrate binding;collagen binding;glycosaminoglycan binding;heparin binding;pattern binding;polysaccharide binding;protein binding	cell part;collagen;extracellular matrix;extracellular matrix part;extracellular membrane-bounded organelle;extracellular organelle;extracellular region;extracellular region part;extracellular space;extracellular vesicular exosome;fibrillar collagen;intracellular;membrane-bounded organelle;membrane-bounded vesicle;organelle;proteinaceous extracellular matrix;vesicle	Completeproteome;Disulfidebond;Proteomicsidentification;Referenceproteome	0.160875	0.699389	0.545889	0.385836	1.3291	0.140631	-0.401722	-1.48163	A0A571BG59;A0A5F8MPH8;E9Q2T3;O35452	A0A571BG59;A0A5F8MPH8;E9Q2T3;O35452	A0A571BG59_MOUSE;A0A5F8MPH8_MOUSE;E9Q2T3_MOUSE;O35452_MOUSE	Tnxb	Tenascin XB
	11.6633	14.1316	11.6685	12.4938	11.3421	14.6232	15.4838	14.6872	14.5871	9.82199	10.2072	10.741	11.4266	11.971	13.6978	13.6118	13.6915	13.1464	13.2525					2.44147	0.00352703	2.58549	3.67818	3.71364	0.00258065	2.64645	5.20148	A0A571BG95	A0A571BG95	A0A571BG95_MOUSE	Abr	Active breakpoint cluster region-related protein
	12.3267	11.8802	11.2333	11.4695	11.7968	11.9664	12.1963	10.838	11.5424	10.0182	10.0859	12.6045	10.5056	12.2686	10.632	11.4956	9.38107	10.8041	11.3208					0.117332	0.814012	-0.105523	-0.241518	0.225112	0.644552	-0.369813	-0.480909	A0A5F8MPE1	A0A5F8MPE1	A0A5F8MPE1_MOUSE	Epb41l3	Erythrocyte membrane protein band 4.1 like 3
	10.7833	10.2564	11.0962	10.277	12.0372	9.83174	11.4172	12.5902	11.0574	NaN	NaN	NaN	NaN	NaN	NaN	NaN	NaN	NaN	NaN					0.216261	0.637932	0.334118	0.462797	NaN	NaN	NaN	NaN	A0A5F8MPG4	A0A5F8MPG4	A0A5F8MPG4_MOUSE	Pde1c	Phosphodiesterase
	10.7805	10.9993	11.0846	10.9967	10.0668	12.3766	12.5072	12.9763	9.95455	10.0267	10.2793	10.5381	10.3166	9.79612	10.381	10.6251	10.8226	9.96216	9.31315					0.969426	0.0888289	1.16806	1.59456	0.0345135	0.953265	0.0294313	0.074058	A0A5F8MPJ2;A0A668KL65	A0A286YCI8;A0A286YCQ0;A0A286YDN0;A0A5F8MPJ2;A0A668KL65;D3Z5J3;E9PYX6;E9Q6A3;E9QNA7	A0A5F8MPJ2_MOUSE;A0A668KL65_MOUSE	Sorbs1	Sorbin and SH3 domain containing 1
	14.7677	10.5626	15.5467	10.6319	15.5967	10.5284	11.8724	12.1566	12.9127	NaN	NaN	NaN	NaN	NaN	NaN	NaN	NaN	NaN	NaN	cell junction maintenance;cell junction organization;cell-cell junction maintenance;cell-cell junction organization;cellular component maintenance;cellular component maintenance at cellular level;cellular component organization;cellular component organization at cellular level;cellular component organization or biogenesis;cellular component organization or biogenesis at cellular level;cellular pr…		cell part;integral to membrane;integral to plasma membrane;intrinsic to membrane;intrinsic to plasma membrane;membrane part;myelin sheath;plasma membrane part	Completeproteome;Proteomicsidentification;Referenceproteome	0.522788	0.25806	-1.55359	-1.04382	NaN	NaN	NaN	NaN	A0A5F8MPM4;E9QK82	A0A5F8MPM4;E9QK82	A0A5F8MPM4_MOUSE;E9QK82_MOUSE	Mpz	Myelin protein P0
	12.0969	12.3067	10.6015	12.3199	11.8534	12.9312	12.6491	12.7235	13.0527	9.46507	12.1662	12.8716	12.328	12.2521	12.4539	11.8199	13.2668	12.9367	12.2276	biological regulation;cell projection assembly;cell projection organization;cellular component assembly;cellular component assembly at cellular level;cellular component organization;cellular component organization at cellular level;cellular component organization or biogenesis;cellular component organization or biogenesis at cellular level;cellular localization;cellular macromolecule localization…	binding;enzyme binding;enzyme regulator activity;GTPase binding;GTPase regulator activity;GTP-dependent protein binding;guanyl-nucleotide exchange factor activity;lipid binding;nucleoside-triphosphatase regulator activity;phosphatidic acid binding;phospholipid binding;protein binding;Ras GTPase binding;small GTPase binding	apical plasma membrane;cell part;cytoplasmic membrane-bounded vesicle;cytoplasmic part;cytoplasmic vesicle;cytosol;endocytic vesicle;intracellular membrane-bounded organelle;intracellular organelle;intracellular part;membrane;membrane part;membrane-bounded organelle;membrane-bounded vesicle;organelle;plasma membrane;plasma membrane part;vesicle	Completeproteome;Proteomicsidentification;Referenceproteome	1.51246	0.0337945	1.00342	2.12628	0.523683	0.323853	0.724385	0.962144	A0A5F8MPT3;B2RUJ6;Q5NCJ0;Q5NCJ1	Q5NCJ1;A0A5F8MPT3;B2RUJ6;Q5NCJ0;Q5NCJ4;Q5NCJ5	A0A5F8MPT3_MOUSE;B2RUJ6_MOUSE;Q5NCJ0_MOUSE;Q5NCJ1_MOUSE	Rapgef6	Rap guanine nucleotide exchange factor (GEF) 6
	14.8782	14.8751	14.741	15.2324	15.1122	14.7814	15.1435	15.0009	15.0048	15.2078	15.1109	15.3743	14.8617	14.7305	14.9216	15.0997	15.2219	15.1518	15.0155					0.043203	0.950357	0.01487	0.0674172	0.0709185	0.929481	0.0250488	0.110025	A0A5F8MPY0	A0A5F8MPY0	A0A5F8MPY0_MOUSE	Pigbos1	MCG1034862
	13.9942	13.7892	14.1411	13.5215	13.8981	14.645	13.5375	13.2764	14.4504	13.8203	14.3404	14.2982	13.6262	13.8128	14.358	13.8944	14.1856	14.0434	14.4671					0.129124	0.79913	0.108536	0.25972	0.571622	0.443007	0.210149	0.759781	A0A5F8MPZ2	A0A5F8MPZ2;E9Q7C9;Q5UE59;Q7TNF4;Q8CD76;F6UYN4	A0A5F8MPZ2_MOUSE	Klc1	Kinesin light chain
	13.656	13.0698	13.0905	13.0065	13.4467	12.3156	13.5138	12.6196	13.5094	12.7804	13.5893	12.6496	13.2789	12.2088	12.908	12.9923	12.9414	13.3252	13.3868				Completeproteome;Referenceproteome	0.380471	0.494926	-0.264296	-0.650908	0.348337	0.571525	0.209339	0.57729	A0A5F8MQ13;M0QWJ9	A0A5F8MQ13;M0QWJ9	A0A5F8MQ13_MOUSE;M0QWJ9_MOUSE	Tmem178b	Transmembrane protein 178B
	9.23501	11.6777	11.142	10.8759	10.7581	10.3086	10.9086	11.2973	11.3762	12.2505	10.5382	9.84588	11.4186	11.7586	11.1557	10.1567	9.87754	10.1541	10.5446					0.181284	0.699477	0.234911	0.38541	0.839907	0.176494	-0.784621	-1.34059	A0A5F8MQA2	A0A5F8MQA2	A0A5F8MQA2_MOUSE	Dlg2	Discs large MAGUK scaffold protein 2 (Fragment)
	18.6191	18.4503	18.8547	18.4347	18.3204	17.8881	18.5543	18.2887	17.9101	18.3773	17.8719	18.2249	17.5067	17.5264	17.4615	17.7918	18.0367	18.1472	18.2402					1.15443	0.139858	-0.375544	-1.36146	0.0535615	0.932506	0.0340515	0.104448	A0A5H1ZRL1	A0A5H1ZRL1	A0A5H1ZRL1_MOUSE	Spire1	Spire type actin nucleation factor 1
	11.6366	11.447	11.5485	12.0785	12.3958	9.23455	12.8875	11.8234	11.9618	9.98953	11.9051	12.5166	10.6431	12.7051	12.4134	11.6866	11.4871	12.1932	12.2171	anatomical structure development;anatomical structure morphogenesis;axonogenesis;cell part morphogenesis;cell projection morphogenesis;cell projection organization;cellular component morphogenesis;cellular component organization;cellular component organization at cellular level;cellular component organization or biogenesis;cellular component organization or biogenesis at cellular level;cellular d…	binding;cytoskeletal protein binding;cytoskeletal regulatory protein binding;dystroglycan binding;glycoprotein binding;microtubule binding;protein binding;tubulin binding	cell body;cell part;cell projection;cell projection part;cytoplasm;cytoskeletal part;dendrite;dendritic shaft;intracellular;intracellular non-membrane-bounded organelle;intracellular organelle;intracellular organelle part;intracellular part;macromolecular complex;microtubule associated complex;neuron projection;neuronal cell body;non-membrane-bounded organelle;nuclear part;nuclear periphery;nucle…	Completeproteome;Proteomicsidentification;Referenceproteome	0.189749	0.671899	-0.344441	-0.421104	0.349575	0.496754	0.447575	0.678286	A0A668KLC6;G3UZE9	A0A668KLC6;G3UZE9	A0A668KLC6_MOUSE;G3UZE9_MOUSE	Map2	Microtubule-associated protein
	12.045	10.0985	9.97231	12.5952	10.8643	11.9089	10.9169	12.5933	12.1559	10.4579	10.8361	10.6812	9.62743	11.6183	11.7676	11.4815	12.052	10.3145	11.2405					0.548492	0.272889	0.778718	1.01212	0.870098	0.173062	0.727023	1.35348	A0A668KM50	A0A668KM50	A0A668KM50_MOUSE	A930007A09Rik	RIKEN cDNA A930007A09 gene
	15.1995	14.8701	15.037	15.1909	14.9218	15.198	15.1824	15.8188	14.8258	14.614	14.9398	15.9132	15.092	14.8188	15.2441	15.2413	15.3699	15.7777	15.3802					0.50046	0.449239	0.2124	0.716007	0.662941	0.330155	0.327045	0.950144	A0A6I8MWW1;A0A8I4SYY7	A0A6I8MWW1;A0A8I4SYY7	A0A6I8MWW1_MOUSE;A0A8I4SYY7_MOUSE	Gas7	Growth arrest specific 7
	17.2145	16.7446	17.898	17.3689	16.9271	19.7052	19.9154	19.629	19.8351	16.8391	16.5669	17.2696	16.2637	16.6063	19.0001	17.5279	18.4399	18.0574	17.9039					4.92192	0.00336842	2.54054	7.63545	2.92304	0.0052709	1.47674	3.67916	A0A7N9VR94	A0A7N9VR94	A0A7N9VR94_MOUSE	Ahnak2	AHNAK nucleoprotein 2
	16.5327	16.8585	16.4514	16.3108	16.7007	16.817	16.2032	16.2439	16.8732	16.7472	16.5485	16.0644	16.3823	16.5996	16.2633	16.4081	15.9868	16.6033	16.3413	amine metabolic process;anatomical structure development;anatomical structure morphogenesis;auditory receptor cell stereocilium organization;behavior;biological regulation;biomineral tissue development;body fluid secretion;calcium ion homeostasis;calcium ion transmembrane transport;calcium ion transport;cation homeostasis;cation transport;cell differentiation;cell differentiation in hindbrain;cel…	active transmembrane transporter activity;adenyl nucleotide binding;adenyl ribonucleotide binding;ATP binding;ATPase activity;ATPase activity, coupled;ATPase activity, coupled to movement of substances;ATPase activity, coupled to transmembrane movement of ions;ATPase activity, coupled to transmembrane movement of ions, phosphorylative mechanism;ATPase activity, coupled to transmembrane movement o…	apical plasma membrane;cell body;cell part;cell projection;cilium;cytoplasm;cytoplasmic part;endoplasmic reticulum;extracellular membrane-bounded organelle;extracellular organelle;extracellular region part;extracellular vesicular exosome;integral to membrane;intracellular membrane-bounded organelle;intracellular organelle;intracellular part;intrinsic to membrane;membrane;membrane part;membrane-bo…	ATP-binding;Calcium;Calciumtransport;Completeproteome;Hydrolase;Iontransport;Membrane;Nucleotide-binding;Proteomicsidentification;Referenceproteome;Transmembrane;Transmembranehelix;Transport	0.0683384	0.906815	-0.0364985	-0.125126	0.437254	0.567365	-0.147834	-0.581872	A0A8I4SZH4;S4R1C4	S4R1C4;A0A8I4SZH4	A0A8I4SZH4_MOUSE;S4R1C4_MOUSE	Atp2b2	ATPase, Ca++ transporting, plasma membrane 2 (Fragment)
	11.5101	10.376	11.0724	12.6228	9.88791	13.3758	13.4274	12.7639	12.9012	12.0929	11.7818	10.9125	10.6767	9.30695	12.6004	11.7268	11.8002	12.2416	11.7493					2.0795	0.00816769	2.02323	3.08237	1.13757	0.0905591	1.06948	1.73045	A0A8V5KX73	E9PZW8;A0A1D5RLW4;A0A8V5KX73;E9PWZ6	A0A8V5KX73_MOUSE	Myo9b	Myosin IXb
	17.5637	17.2377	17.9489	17.6014	17.3571	16.6934	16.8225	17.4377	16.5658	17.7065	17.615	17.9785	17.8002	17.381	17.7656	17.8245	18.364	17.9251	17.7651					1.71638	0.0366881	-0.661928	-2.07681	0.79676	0.340807	0.232603	0.930258	A0A9R1SP20	F8VQB8;H3BLN6;A0A9R1SP20	A0A9R1SP20_MOUSE	Nptxr	Neuronal pentraxin receptor
	14.0992	14.4832	13.3334	14.0953	14.1592	14.3037	13.8826	13.6986	13.8261	14.2796	13.0632	13.4078	13.1997	13.1932	13.1525	13.7817	12.8281	13.6447	13.5949					0.170278	0.759229	-0.10629	-0.309407	0.034923	0.953327	-0.0282898	-0.0739331	A0AA74KTB8	A0AA74KTB8	A0AA74KTB8_MOUSE	Ado	2-aminoethanethiol (cysteamine) dioxygenase
	11.7135	12.7171	12.5624	12.8257	11.9883	13.354	12.8897	13.5717	13.6631	12.4265	12.0078	12.0396	11.0679	12.4078	12.9447	13.2575	13.221	13.5122	12.6676	amine metabolic process;asparagine metabolic process;aspartate family amino acid metabolic process;carboxylic acid metabolic process;catabolic process;cellular amine metabolic process;cellular amino acid metabolic process;cellular ketone metabolic process;cellular lipid metabolic process;cellular metabolic process;cellular nitrogen compound metabolic process;cellular process;lipid catabolic proce…	1-alkyl-2-acetylglycerophosphocholine esterase activity;asparaginase activity;carboxylic ester hydrolase activity;catalytic activity;hydrolase activity;hydrolase activity, acting on carbon-nitrogen (but not peptide) bonds;hydrolase activity, acting on carbon-nitrogen (but not peptide) bonds, in linear amides;hydrolase activity, acting on ester bonds;lipase activity;lysophospholipase activity;phos…		ANKrepeat;Completeproteome;Hydrolase;Lipiddegradation;Lipidmetabolism;Referenceproteome;Repeat	1.99382	0.0162594	1.00822	2.59198	2.3748	0.0126969	1.13068	2.92893	A0JNU3	A0JNU3	LPP60_MOUSE	Aspg	60 kDa lysophospholipase
	13.1681	13.6789	14.1123	13.8912	13.6403	12.5488	13.7479	13.4141	13.8307	13.7143	14.1067	13.7659	13.5983	13.754	14.0462	14.0778	13.5771	14.0518	14.0807	autophagy;biological regulation;catabolic process;cellular catabolic process;cellular metabolic process;cellular process;metabolic process;positive regulation of catalytic activity;positive regulation of GTPase activity;positive regulation of hydrolase activity;positive regulation of molecular function;regulation of biological process;regulation of catabolic process;regulation of catalytic activi…	enzyme activator activity;enzyme regulator activity;GTPase activator activity;GTPase regulator activity;nucleoside-triphosphatase regulator activity	autophagic vacuole;cell part;cytoplasmic part;cytoplasmic vesicle;intracellular membrane-bounded organelle;intracellular organelle;intracellular part;membrane-bounded organelle;organelle;vacuole;vesicle	Autophagy;Completeproteome;Cytoplasm;Cytoplasmicvesicle;GTPaseactivation;Phosphoprotein;Referenceproteome	0.454806	0.420278	-0.312788	-0.757373	0.689121	0.429851	0.17883	0.779282	A1A5B6	A1A5B6;A0A6I8MX15;E9PWX7;S4R2S6	TBC25_MOUSE	Tbc1d25	TBC1 domain family member 25
	13.3703	13.1803	13.541	13.248	13.7082	16.0967	15.6497	15.5566	15.3558	12.9563	12.5093	13.3117	13.6173	13.4523	15.2613	13.7059	14.2509	14.1171	13.5542			cell part;integral to membrane;intrinsic to membrane;membrane part	Completeproteome;Glycoprotein;Membrane;Referenceproteome;Signal;Transmembrane;Transmembranehelix	5.39217	0.00509091	2.25514	8.1777	1.64099	0.0415713	1.00847	2.19741	A1L314	A1L314;E9QN37	MPEG1_MOUSE	Mpeg1	Macrophage-expressed gene 1 protein
	14.9061	15.0119	14.2162	14.8504	15.1835	14.7543	14.6389	14.1915	14.944	15.0928	15.1863	15.2064	15.1723	15.222	15.3388	14.935	14.9742	15.2666	15.1431	anatomical structure development;biological adhesion;biological regulation;blood vessel development;cell adhesion;cell development;cell surface receptor linked signaling pathway;cell-cell adhesion;cellular developmental process;cellular process;cellular response to cAMP;cellular response to chemical stimulus;cellular response to organic substance;cellular response to stimulus;developmental proces…	binding;binding, bridging;enzyme regulator activity;GTPase regulator activity;guanyl-nucleotide exchange factor activity;molecular transducer activity;nucleoside-triphosphatase regulator activity;protein binding;protein binding, bridging;Rap guanyl-nucleotide exchange factor activity;Ras guanyl-nucleotide exchange factor activity;SH3/SH2 adaptor activity;signal transducer activity;signaling adapt…	cell part;cytoplasmic part;early endosome;endosome;intracellular membrane-bounded organelle;intracellular organelle;intracellular part;membrane-bounded organelle;organelle	Completeproteome;Guanine-nucleotidereleasingfactor;Proteomicsidentification;Referenceproteome	0.380176	0.530105	-0.201422	-0.604171	0.219609	0.828362	-0.0444342	-0.244008	A1L338;Q3UHC1	A0A5F8MPI9;A1L338;F6ZDE5;Q3UGX8;Q3UHC1;Q91ZZ2	A1L338_MOUSE;Q3UHC1_MOUSE	Rapgef1	Rap guanine nucleotide exchange factor (GEF) 1
	16.2868	16.2518	16.1389	16.3932	16.3847	15.9135	16.1654	16.1255	15.7286	16.6457	16.8076	16.1678	16.609	16.7388	16.4137	16.3505	16.3738	16.3862	16.6005	anatomical structure development;anatomical structure morphogenesis;axon extension;biological regulation;brain-derived neurotrophic factor receptor signaling pathway;cation homeostasis;cation transport;cell growth;cell part morphogenesis;cell projection morphogenesis;cell projection organization;cell surface receptor linked signaling pathway;cellular component morphogenesis;cellular component org…	active transmembrane transporter activity;antiporter activity;cation transmembrane transporter activity;cation:cation antiporter activity;hydrogen ion transmembrane transporter activity;inorganic cation transmembrane transporter activity;ion transmembrane transporter activity;metal ion transmembrane transporter activity;monovalent cation:hydrogen antiporter activity;monovalent inorganic cation tr…	axon part;axon terminus;axonal spine;cell part;cell projection;cell projection part;cytoplasmic part;cytoplasmic vesicle;dendrite;early endosome;early endosome membrane;endoplasmic reticulum membrane;endoplasmic reticulum part;endosomal part;endosome;endosome membrane;integral to membrane;intracellular membrane-bounded organelle;intracellular organelle;intracellular organelle part;intracellular p…	Antiport;Completeproteome;Iontransport;Membrane;Proteomicsidentification;Referenceproteome;Sodium;Sodiumtransport;Transmembrane;Transport	1.68225	0.103574	-0.307842	-1.51182	0.699766	0.43935	-0.16884	-0.764793	A1L3P4	A1L3P4;B0QZV3;A0A140LJ55	SL9A6_MOUSE	Slc9a6	Sodium/hydrogen exchanger 6
	14.7034	14.9472	15.255	15.349	14.853	15.272	15.139	14.9325	15.1487	15.0864	15.2682	14.8844	15.1047	14.9782	15.3056	15.5503	15.0819	14.8103	14.9688				Completeproteome;Referenceproteome	0.280902	0.684884	0.10155	0.404043	0.221233	0.766817	0.0789803	0.322349	A1L3T7	A1L3T7	RIPR3_MOUSE	Ripor3	RIPOR family member 3
	17.7127	17.665	17.5131	17.6924	17.6731	17.3635	17.584	17.446	17.2958	17.6568	17.7457	17.7035	17.7076	17.6572	17.667	17.7281	17.6017	17.6346	17.5718	biological regulation;cell cycle;cellular component organization;cellular component organization at cellular level;cellular component organization or biogenesis;cellular component organization or biogenesis at cellular level;cellular macromolecule metabolic process;cellular metabolic process;cellular nitrogen compound metabolic process;cellular process;cellular protein metabolic process;cellular …	binding;damaged DNA binding;DNA binding;nucleic acid binding	cell part;CUL4 RING ubiquitin ligase complex;Cul4B-RING ubiquitin ligase complex;cullin-RING ubiquitin ligase complex;cytoplasm;extracellular membrane-bounded organelle;extracellular organelle;extracellular region part;extracellular vesicular exosome;intracellular organelle part;intracellular part;macromolecular complex;membrane;membrane-bounded organelle;membrane-bounded vesicle;nuclear part;nuc…	Alternativesplicing;Cellcycle;Completeproteome;DNAdamage;DNArepair;Isopeptidebond;Nucleus;Phosphoprotein;Referenceproteome;Ublconjugation;Ublconjugationpathway	1.92956	0.138684	-0.228939	-1.36487	0.880451	0.701621	-0.0535179	-0.405817	A2A432	A2A432;E9PXY1;A2A432-2;J3QJX0	CUL4B_MOUSE	Cul4b	Cullin-4B
	13.7368	13.7912	13.0391	12.8056	13.7952	13.5289	13.2868	13.3489	13.1635	11.6434	13.1696	12.9771	12.8504	13.1165	13.3256	11.3996	13.2892	13.3117	12.3535	anatomical structure development;biological regulation;cellular component organization;cellular component organization at cellular level;cellular component organization or biogenesis;cellular component organization or biogenesis at cellular level;cellular process;chromatin modification;chromatin organization;chromatin remodeling;chromosome organization;developmental process;developmental process …	binding;chromatin binding	cell part;intracellular membrane-bounded organelle;intracellular organelle;intracellular organelle part;intracellular part;membrane-bounded organelle;nuclear part;nucleoplasm;nucleus;organelle;organelle part	Completeproteome;Proteomicsidentification;Referenceproteome	0.15718	0.774336	-0.101579	-0.290449	0.011085	0.984716	-0.0154837	-0.0269243	A2A472;A2A473;E9Q0B9	A2A472;A2A473;E9Q0B9	A2A472_MOUSE;A2A473_MOUSE;E9Q0B9_MOUSE	Tox2	TOX high mobility group box family member 2
	11.437	12.2311	11.3737	11.6506	11.9346	11.3619	10.6455	11.8142	12.4399	12.745	11.9464	10.624	12.2312	12.2819	11.8196	10.6425	10.8952	12.0081	13.1398	calcium ion transport;cation transport;cell communication;cell-cell signaling;cellular component organization;cellular component organization or biogenesis;cellular process;divalent inorganic cation transport;divalent metal ion transport;establishment of localization;establishment of localization in cell;establishment of protein localization;intracellular protein transport;intracellular transport…	calcium channel activity;cation channel activity;cation transmembrane transporter activity;channel activity;gated channel activity;high voltage-gated calcium channel activity;ion channel activity;ion transmembrane transporter activity;passive transmembrane transporter activity;substrate-specific channel activity;substrate-specific transmembrane transporter activity;substrate-specific transporter …	calcium channel complex;cation channel complex;cell part;cytoplasmic part;endoplasmic reticulum;intracellular membrane-bounded organelle;intracellular organelle;intracellular part;ion channel complex;macromolecular complex;membrane part;membrane-bounded organelle;organelle;plasma membrane part;protein complex;sarcoplasmic reticulum;T-tubule;voltage-gated calcium channel complex	Completeproteome;Proteomicsidentification;Referenceproteome;SH3domain	0.164296	0.740671	-0.160009	-0.334526	0.183413	0.710392	-0.264637	-0.394243	A2A543	A2A543	A2A543_MOUSE	Cacnb1	Voltage-dependent L-type calcium channel subunit beta-1
	12.8387	12.3883	13.7038	13.1006	12.9078	12.8453	13.2039	12.6859	10.715	10.7835	12.416	13.0301	12.2863	11.3858	12.7136	13.607	13.0833	13.2286	12.2162		endopeptidase inhibitor activity;endopeptidase regulator activity;enzyme inhibitor activity;enzyme regulator activity;peptidase inhibitor activity;peptidase regulator activity;serine-type endopeptidase inhibitor activity	extracellular region	Completeproteome;Referenceproteome	0.53538	0.297502	-0.625285	-0.964758	1.18593	0.0867827	0.989414	1.7568	A2A5H1	A2A5H1;Q4KXB5	A2A5H1_MOUSE	Wfdc8	WAP four-disulfide core domain 8
	13.0078	13.0516	12.8009	13.3772	13.4848	12.7877	11.7226	11.9915	11.9982	12.0885	12.7476	13.662	12.5687	10.9942	11.8776	12.7869	13.6067	12.5953	11.7213				Completeproteome;Proteomicsidentification;Referenceproteome	2.35322	0.00984671	-1.01944	-2.93651	0.0687033	0.893805	0.105391	0.161318	A2A5H8	A2A5H8	A2A5H8_MOUSE	Gdap1l1	Ganglioside-induced differentiation-associated protein 1-like 1 (Fragment)
	19.5888	19.3568	19.4106	19.4193	19.5414	19.558	19.6464	19.6712	19.6828	19.8136	19.7744	19.6222	19.8469	19.7076	19.8721	19.8562	19.7867	19.9634	19.8114	biological regulation;cellular component organization;cellular component organization at cellular level;cellular component organization or biogenesis;cellular component organization or biogenesis at cellular level;cellular macromolecule metabolic process;cellular membrane organization;cellular metabolic process;cellular process;cellular response to stimulus;endomembrane system organization;endoso…	ARF guanyl-nucleotide exchange factor activity;binding;enzyme regulator activity;GABA receptor binding;GTPase regulator activity;guanyl-nucleotide exchange factor activity;nucleoside-triphosphatase regulator activity;protein binding;protein kinase A binding;protein kinase A regulatory subunit binding;receptor binding;small GTPase regulator activity	asymmetric synapse;axonemal microtubule;axoneme part;cell junction;cell part;cell projection;cell projection part;cytoplasmic membrane-bounded vesicle;cytoplasmic part;cytoplasmic vesicle;cytoskeletal part;cytosol;dendritic spine;endosome;Golgi apparatus part;Golgi membrane;intracellular membrane-bounded organelle;intracellular organelle;intracellular organelle part;intracellular part;macromolecu…	Acetylation;Celljunction;Cellprojection;Completeproteome;Cytoplasm;Cytoplasmicvesicle;Cytoskeleton;Endosome;Golgiapparatus;Guanine-nucleotidereleasingfactor;Membrane;Phosphoprotein;Proteintransport;Referenceproteome;Synapse;Transport	1.81609	0.217823	0.176239	1.13524	1.15229	0.482225	0.105003	0.698485	A2A5R2	A2A5R2	BIG2_MOUSE	Arfgef2	Brefeldin A-inhibited guanine nucleotide-exchange protein 2
	15.2366	15.1872	14.7419	13.7954	15.5467	14.8164	12.0191	11.109	9.87493	14.6469	14.964	14.6995	14.1509	15.1779	12.5435	14.4647	12.6585	13.9768	13.2983	adult behavior;adult locomotory behavior;adult walking behavior;anatomical structure morphogenesis;axon cargo transport;axon extension;axonogenesis;behavior;biological regulation;cell growth;cell migration;cell motility;cell part morphogenesis;cell projection morphogenesis;cell projection organization;cellular component morphogenesis;cellular component movement;cellular component organization;cel…	apolipoprotein binding;binding;cytoskeletal protein binding;enzyme binding;lipoprotein particle binding;microtubule binding;protein binding;protein domain specific binding;protein-lipid complex binding;SH3 domain binding;tubulin binding	axon;axoneme;cell part;cell projection;cell projection part;cytoplasm;cytoskeletal part;cytoskeleton;growth cone;intracellular membrane-bounded organelle;intracellular non-membrane-bounded organelle;intracellular organelle;intracellular organelle part;intracellular part;macromolecular complex;membrane;membrane-bounded organelle;microtubule;microtubule cytoskeleton;neuron projection;non-membrane-b…	Completeproteome;Cytoplasm;Cytoskeleton;Microtubule;Proteomicsidentification;Referenceproteome;Repeat	1.69503	0.0135437	-2.94673	-2.71583	1.94415	0.0203262	-1.3395	-2.62775	A2A5Y6	A2A5Y6	A2A5Y6_MOUSE	Mapt	Microtubule-associated protein
	16.0991	16.6289	16.9822	16.9097	17.0292	17.3399	17.0932	17.3334	16.6323	15.318	16.0943	15.422	15.5914	16.1914	16.0053	16.1807	16.1476	16.5776	16.0552	anatomical structure development;anterior/posterior pattern specification;biological regulation;biosynthetic process;brain development;cellular biosynthetic process;cellular component organization;cellular component organization at cellular level;cellular component organization or biogenesis;cellular component organization or biogenesis at cellular level;cellular macromolecule biosynthetic proces…	ATPase activity;ATPase activity, coupled;binding;catalytic activity;cation binding;DNA binding;DNA-dependent ATPase activity;hydrolase activity;hydrolase activity, acting on acid anhydrides;hydrolase activity, acting on acid anhydrides, in phosphorus-containing anhydrides;ion binding;metal ion binding;nucleic acid binding;nucleoside-triphosphatase activity;protein binding;pyrophosphatase activity…	cell part;chromatin remodeling complex;extracellular membrane-bounded organelle;extracellular organelle;extracellular region part;extracellular vesicular exosome;intracellular membrane-bounded organelle;intracellular organelle;intracellular organelle part;intracellular part;ISWI complex;macromolecular complex;membrane-bounded organelle;membrane-bounded vesicle;nuclear part;nucleoplasm;nucleus;NUR…	Bromodomain;Completeproteome;Metal-binding;Proteomicsidentification;Referenceproteome;Zinc;Zinc-finger	0.761932	0.243192	0.369867	1.07586	1.29785	0.125168	0.469835	1.5447	A2A654;A2A655;E9Q6A7	A2A654;A2A655;E9Q6A7	A2A654_MOUSE;A2A655_MOUSE;E9Q6A7_MOUSE	Bptf	Bromodomain PHD finger transcription factor
	12.9988	12.6539	13.3116	12.7731	12.7492	12.6988	13.665	13.1519	12.4894	12.5482	12.6873	12.9711	12.5373	12.9954	13.0415	13.0433	13.6922	13.4772	12.8877	chordate embryonic development;developmental process;embryo development;embryo development ending in birth or egg hatching;in utero embryonic development			Alternativesplicing;ANKrepeat;Completeproteome;Glycoprotein;Phosphoprotein;Referenceproteome;Repeat;TPRrepeat	0.150631	0.778893	0.103943	0.284502	1.52885	0.0945264	0.480511	1.70498	A2A690;A2A690-2	A2A690;A2A690-2;F6VP19	TANC2_MOUSE	Tanc2	Protein TANC2
	15.3302	15.2951	15.0897	15.411	15.4798	15.1898	15.6345	15.8874	14.9021	15.6834	15.8521	15.6076	15.6476	15.7588	15.7877	15.8336	15.8577	15.9425	15.7827			cell part;integral to membrane;intrinsic to membrane;membrane part	Alternativesplicing;Completeproteome;Glycoprotein;Membrane;Referenceproteome;Signal;Transmembrane;Transmembranehelix	0.152455	0.793137	0.0823002	0.26732	1.4383	0.380562	0.130968	0.860457	A2A699	A2A699	F1712_MOUSE	Fam171a2	Protein FAM171A2
	10.2037	10.6083	11.4976	11.1228	10.2727	12.4686	12.5114	12.3898	11.5101	10.9558	10.7164	10.0096	11.4441	12.1673	11.477	11.5472	9.82984	10.774	9.64943		binding;cation binding;ion binding;metal ion binding		Acetylation;Coiledcoil;Completeproteome;Metal-binding;Phosphoprotein;Referenceproteome;Zinc;Zinc-finger	2.39733	0.00650667	1.47895	3.27471	0.3234	0.530556	-0.403169	-0.632157	A2A6A1	A2A6A1	GPTC8_MOUSE	Gpatch8	G patch domain-containing protein 8
	13.3098	13.5111	14.0378	13.7514	13.0567	15.3099	15.0613	13.9099	14.8964	13.1455	13.1119	12.3535	13.1629	12.6894	14.2708	13.7194	13.7288	14.1494	14.0209	apoptosis;cell death;cellular component organization;cellular component organization at cellular level;cellular component organization or biogenesis;cellular component organization or biogenesis at cellular level;cellular process;chemotaxis;cytoskeleton organization;death;defense response;locomotion;organelle organization;programmed cell death;response to chemical stimulus;response to external st…	actin binding;binding;cytoskeletal protein binding;molecular transducer activity;protein binding;signal transducer activity	cell part;extracellular membrane-bounded organelle;extracellular organelle;extracellular region part;extracellular vesicular exosome;membrane;membrane-bounded organelle;membrane-bounded vesicle;organelle;vesicle	Completeproteome;Proteomicsidentification;Referenceproteome	2.17526	0.00996983	1.26103	2.92246	3.27015	0.00521854	1.08522	3.67491	A2A6J4;A2A6J7	A2A6J4;A2A6J7	A2A6J4_MOUSE;A2A6J7_MOUSE	Lsp1	Lymphocyte specific 1
	13.1861	13.8686	13.2226	13.9509	13.8578	13.6383	13.3078	13.5207	13.9797	13.0173	13.7545	13.2226	14.0892	13.9017	14.0337	13.1866	13.4046	13.9236	14.4021	cell cycle process;cellular macromolecule metabolic process;cellular metabolic process;cellular process;cellular protein metabolic process;macromolecule metabolic process;macromolecule modification;metabolic process;mitotic metaphase/anaphase transition;primary metabolic process;protein K11-linked ubiquitination;protein metabolic process;protein modification by small protein conjugation;protein m…	binding;enzyme binding;phosphatase binding;protein binding;protein phosphatase binding	anaphase-promoting complex;cell part;centrosome;cullin-RING ubiquitin ligase complex;cytoplasm;cytoplasmic part;cytoskeletal part;intracellular membrane-bounded organelle;intracellular non-membrane-bounded organelle;intracellular organelle;intracellular organelle part;intracellular part;macromolecular complex;membrane-bounded organelle;microtubule;microtubule organizing center;non-membrane-bounde…	Alternativesplicing;Completeproteome;Nucleus;Phosphoprotein;Referenceproteome;Repeat;TPRrepeat;Ublconjugationpathway	0.00823814	0.987623	-0.00557194	-0.0169721	0.269222	0.643525	0.193033	0.482532	A2A6Q5;A2A6Q5-2;A2A6Q5-3	A2A6Q5;A2A6Q5-2;A2A6Q5-3	CDC27_MOUSE	Cdc27	Cell division cycle protein 27 homolog
	11.5688	10.912	10.352	10.7365	10.8923	11.6553	13.5106	12.3883	10.4808	11.8906	10.6557	10.0698	10.9885	9.54913	9.83451	12.0771	10.8645	12.4721	10.9727				Coiledcoil;Completeproteome;Phosphoprotein;Referenceproteome	0.974826	0.089526	1.1164	1.59078	0.457156	0.383317	0.613461	0.855912	A2A6T1	A2A6T1	CDR2L_MOUSE	Cdr2l	Cerebellar degeneration-related protein 2-like
	11.9253	12.459	12.3228	13.0186	11.803	13.6849	13.9079	13.881	13.597	11.2089	11.4381	10.6054	10.7816	8.94791	13.5438	12.0519	12.7269	13.8012	12.0017	biological regulation;cellular component organization;cellular component organization at cellular level;cellular component organization or biogenesis;cellular component organization or biogenesis at cellular level;cellular process;cytoskeleton organization;organelle organization;regulation of anatomical structure morphogenesis;regulation of biological process;regulation of cell morphogenesis;regu…	binding;cation binding;ion binding;metal ion binding;transition metal ion binding;zinc ion binding	cell part;cytoplasm;intracellular membrane-bounded organelle;intracellular non-membrane-bounded organelle;intracellular organelle;intracellular organelle part;intracellular part;membrane-bounded organelle;non-membrane-bounded organelle;nuclear part;nucleolus;nucleoplasm;nucleus;organelle;organelle part	Acetylation;Alternativesplicing;Completeproteome;Metal-binding;Phosphoprotein;Referenceproteome;Repeat;Zinc;Zinc-finger	3.16562	0.00261654	1.46193	4.13809	2.33184	0.00793086	2.22874	3.30658	A2A791;A2A791-2	A2A791;A2A791-2;F6VYE2	ZMYM4_MOUSE	Zmym4	Zinc finger MYM-type protein 4
	12.0418	11.6948	11.098	11.7292	12.5739	11.8242	9.40266	11.0365	10.4909	12.3598	11.9171	11.6308	10.6327	11.6388	11.7548	11.3608	10.3974	10.9042	11.3575	amine metabolic process;amino acid activation;carboxylic acid metabolic process;cellular amine metabolic process;cellular amino acid metabolic process;cellular ketone metabolic process;cellular macromolecule metabolic process;cellular metabolic process;cellular nitrogen compound metabolic process;cellular process;macromolecule metabolic process;metabolic process;ncRNA metabolic process;nitrogen c…	adenyl nucleotide binding;adenyl ribonucleotide binding;aminoacyl-tRNA ligase activity;ATP binding;binding;catalytic activity;ligase activity;ligase activity, forming aminoacyl-tRNA and related compounds;ligase activity, forming carbon-oxygen bonds;nucleic acid binding;nucleotide binding;purine nucleotide binding;purine ribonucleoside triphosphate binding;purine ribonucleotide binding;ribonucleot…	cell part;cytoplasm;cytoplasmic part;cytosol;intracellular membrane-bounded organelle;intracellular organelle;intracellular part;membrane-bounded organelle;nucleus;organelle	Aminoacyl-tRNAsynthetase;ATP-binding;Completeproteome;Ligase;Nucleotide-binding;Proteinbiosynthesis;Proteomicsidentification;Referenceproteome;RNA-binding;tRNA-binding	1.17959	0.057972	-1.13897	-1.82622	0.645673	0.291451	-0.480896	-1.0304	A2A7S7	A2A7S7	A2A7S7_MOUSE	Yars1	Tyrosine--tRNA ligase
	13.1668	12.7919	13.2826	13.0463	13.3388	12.9992	13.1647	12.7759	13.6792	13.0173	12.6543	13.2588	13.2052	12.7417	13.7714	13.5809	13.7491	13.554	13.5118				Alternativesplicing;Completeproteome;Phosphoprotein;Referenceproteome	0.0515874	0.926242	0.029446	0.0976273	2.96788	0.0147238	0.658	2.83529	A2A7S8;A2A7S8-2;A2A7S8-4	A2A7S8;A2A7S8-2;A2A7S8-3;A2A7S8-4	NHSL3_MOUSE	Nhsl3	NHS-like protein 3
	10.6719	10.9509	11.8344	10.4846	10.0609	13.2789	12.446	12.4244	11.5832	NaN	NaN	NaN	NaN	NaN	NaN	NaN	NaN	NaN	NaN	anatomical structure development;autophagy;biological adhesion;biological regulation;catabolic process;cell adhesion;cell junction assembly;cell junction organization;cell motility;cell projection assembly;cell projection organization;cell surface receptor linked signaling pathway;cell-matrix adhesion;cell-substrate adhesion;cell-substrate junction assembly;cellular catabolic process;cellular com…	binding;G-protein-coupled receptor binding;protein binding;receptor activity;receptor binding	basal plasma membrane;basement membrane;cell junction;cell leading edge;cell part;cell surface;cell-substrate junction;extracellular matrix part;extracellular membrane-bounded organelle;extracellular organelle;extracellular region part;extracellular vesicular exosome;hemidesmosome;integrin complex;macromolecular complex;membrane;membrane part;membrane-bounded organelle;membrane-bounded vesicle;or…	Alternativesplicing;Celladhesion;Celljunction;Cellmembrane;Completeproteome;Disulfidebond;Glycoprotein;Integrin;Lipoprotein;Membrane;Palmitate;Phosphoprotein;Receptor;Referenceproteome;Repeat;Signal;Transmembrane;Transmembranehelix	2.06052	0.0095219	1.63256	2.95193	NaN	NaN	NaN	NaN	A2A863;A2A863-2;A2A863-3	A2A863;A2A864;A2A863-2;A2A863-3	ITB4_MOUSE	Itgb4	Integrin beta-4
	15.6486	15.5182	15.9268	15.8054	15.4976	15.3557	15.6665	15.5461	15.3431	15.1984	15.301	15.4383	15.2798	15.2202	15.4241	15.4662	15.7713	15.5945	15.6588	anatomical structure morphogenesis;biological adhesion;biological regulation;cell adhesion;cell migration;cell motility;cell part morphogenesis;cell projection morphogenesis;cell projection organization;cellular component morphogenesis;cellular component movement;cellular component organization;cellular component organization at cellular level;cellular component organization or biogenesis;cellula…	binding;carbohydrate binding;catalytic activity;chondroitin sulfate proteoglycan binding;glycoprotein binding;glycosaminoglycan binding;heparin binding;hydrolase activity;hydrolase activity, acting on ester bonds;pattern binding;phosphatase activity;phosphoprotein phosphatase activity;phosphoric ester hydrolase activity;polysaccharide binding;protein binding;protein complex binding;protein tyrosi…	cell body;cell part;cell projection;extracellular membrane-bounded organelle;extracellular organelle;extracellular region part;extracellular vesicular exosome;integral to membrane;intrinsic to membrane;membrane part;membrane-bounded organelle;membrane-bounded vesicle;neuron projection;neuronal cell body;organelle;vesicle	3D-structure;Celladhesion;Completeproteome;Disulfidebond;Glycoprotein;Heparin-binding;Hydrolase;Immunoglobulindomain;Membrane;Phosphoprotein;Proteinphosphatase;Receptor;Referenceproteome;Repeat;Signal;Transmembrane;Transmembranehelix	0.896734	0.314171	-0.201431	-0.931316	2.33331	0.0989773	0.295447	1.67822	A2A8L5	A2A8L5;F6S1X8;F6Y3V0	PTPRF_MOUSE	Ptprf	Receptor-type tyrosine-protein phosphatase F
	12.8249	13.2356	12.9647	13.2664	12.8221	12.9887	13.2074	13.3451	13.5837	12.4514	12.8474	12.6635	13.0451	13.7067	12.9354	13.3317	12.6269	13.1442	13.3081	biological regulation;cell surface receptor linked signaling pathway;cellular component assembly;cellular component assembly at cellular level;cellular component organization;cellular component organization at cellular level;cellular component organization or biogenesis;cellular component organization or biogenesis at cellular level;cellular macromolecular complex assembly;cellular macromolecular…	1-phosphatidylinositol binding;binding;cation binding;ion binding;lipid binding;metal ion binding;phosphatidylinositol binding;phospholipid binding;protein binding;SMAD binding	cell part;cytoplasm;cytoplasmic part;early endosome membrane;endosomal part;endosome membrane;intracellular organelle part;intracellular part;membrane;organelle membrane;organelle part	Completeproteome;Metal-binding;Proteomicsidentification;Referenceproteome;Zinc;Zinc-finger	0.855567	0.272375	0.258488	1.01343	0.201246	0.739295	0.126399	0.359333	A2A8R0;A8Y5G5	A2A8R0;A8Y5G5	A2A8R0_MOUSE;A8Y5G5_MOUSE	Zfyve9	Zinc finger FYVE domain-containing protein
	13.0384	13.4642	13.5551	12.4696	12.3863	11.9757	12.1447	12.7893	13.5926	13.0501	12.5613	12.5174	12.7799	12.6466	12.9812	12.7867	12.6128	12.4648	13.0948	ameboidal cell migration;cell migration;cell motility;cellular component movement;cellular process;establishment of localization;establishment of localization in cell;establishment of nucleus localization;establishment of organelle localization;fibroblast migration;locomotion;nuclear migration	actin binding;actin filament binding;binding;cytoskeletal protein binding;lamin binding;protein binding	cell part;integral to membrane;intracellular organelle part;intracellular part;intrinsic to membrane;membrane;membrane part;nuclear inner membrane;nuclear membrane;nuclear part;organelle inner membrane;organelle membrane;organelle part	Acetylation;Alternativesplicing;Completeproteome;Membrane;Nucleus;Phosphoprotein;Referenceproteome;Transmembrane;Transmembranehelix	0.369052	0.474185	-0.35712	-0.681482	0.206319	0.777629	0.076981	0.307834	A2A8U2;A2A8U2-2;A2A8U2-3	A2A8U2;A2A8U2-2;A2A8U2-3	TM201_MOUSE	Tmem201	Transmembrane protein 201
	13.645	13.729	13.0923	13.1681	13.6418	13.0256	12.9713	13.0945	13.2946	13.9395	13.4277	13.997	13.6328	13.6295	14.0403	12.9842	13.6877	13.9863	13.5801			cell part;integral to membrane;intrinsic to membrane;membrane part	Completeproteome;Glycoprotein;Membrane;Referenceproteome;Signal;Transmembrane;Transmembranehelix	1.18509	0.140892	-0.358748	-1.35736	0.121184	0.848086	-0.0695971	-0.21963	A2A9Q0	A2A9Q0	FND10_MOUSE	Fndc10	Fibronectin type III domain-containing protein 10
	13.2756	13.3676	13.5874	13.4283	12.9488	15.3041	14.9961	14.9069	14.8721	13.7574	13.197	12.988	13.4638	13.4419	14.695	13.5746	13.9829	14.0308	13.8574	adipose tissue development;anatomical structure development;biological regulation;bone development;cell differentiation;cellular component assembly;cellular component disassembly;cellular component disassembly at cellular level;cellular component organization;cellular component organization at cellular level;cellular component organization or biogenesis;cellular component organization or biogenes…	binding;lipid binding;phosphatidylinositol binding;phosphatidylinositol-3,5-bisphosphate binding;phosphatidylinositol-3-phosphate binding;phosphatidylinositol-4-phosphate binding;phosphatidylinositol-5-phosphate binding;phospholipid binding;protein binding;protein domain specific binding;SH2 domain binding	cell junction;cell part;cell projection;cytoplasm;cytoskeletal part;intracellular non-membrane-bounded organelle;intracellular organelle;intracellular organelle part;intracellular part;macromolecular complex;non-membrane-bounded organelle;organelle;organelle part;podosome;protein complex	Celljunction;Cellprojection;Completeproteome;Cytoplasm;Differentiation;Phosphoprotein;Referenceproteome;Repeat;SH3domain	5.0648	0.00177778	1.69825	6.84549	1.71047	0.056136	0.658501	2.01995	A2AAY5	A2AAY5;A0A5F8MPP7	SPD2B_MOUSE	Sh3pxd2b	SH3 and PX domain-containing protein 2B
	10.9622	12.1434	12.066	12.2732	11.262	13.1476	12.0186	12.0673	11.6405	10.1464	11.665	11.1588	11.5315	10.6663	12.4922	12.2729	13.3938	13.151	11.7359	biological regulation;cellular component organization;cellular component organization or biogenesis;cellular membrane organization;cellular process;cellular response to stimulus;endocytosis;establishment of localization;membrane invagination;membrane organization;positive regulation of catalytic activity;positive regulation of GTPase activity;positive regulation of hydrolase activity;positive reg…	binding;enzyme activator activity;enzyme regulator activity;GTPase activator activity;GTPase regulator activity;nucleoside-triphosphatase regulator activity;protein binding;protein domain specific binding;SH3 domain binding	cell part;cytoplasmic part;endosome;intracellular;intracellular membrane-bounded organelle;intracellular organelle;intracellular part;membrane;membrane-bounded organelle;organelle	Alternativesplicing;Completeproteome;Cytoplasm;Endocytosis;GTPaseactivation;Membrane;Phosphoprotein;Referenceproteome;Repeat;SH3domain	0.544658	0.314325	0.477148	0.931028	2.30005	0.0103244	1.57558	3.08165	A2AB59	A2AB59;A2AKN5	RHG27_MOUSE	Arhgap27	Rho GTPase-activating protein 27
	12.4006	12.1557	11.0035	12.0718	11.304	12.7608	12.4173	11.9262	11.9515	12.2517	12.3858	12.8594	12.2222	12.1268	11.8916	10.4806	12.7905	11.5093	11.5815				Completeproteome;Referenceproteome	0.663241	0.252115	0.476822	1.05589	0.979737	0.145978	-0.718488	-1.45796	A2AC60	A2AC60;Q8BWG4	A2AC60_MOUSE	D630003M21Rik	RIKEN cDNA D630003M21 gene
	12.7257	13.411	13.1341	13.2605	12.8612	13.3507	12.8006	13.0283	12.7556	12.8323	11.4964	9.90884	12.7079	12.241	12.7674	13.0759	9.1044	13.3551	11.4355				Alternativesplicing;Completeproteome;Referenceproteome;Repeat;TPRrepeat	0.202755	0.743551	-0.0947402	-0.330748	0.0408293	0.932288	0.110401	0.105227	A2ACP1;A2ACP1-2	A2ACP1;A2ACP1-2	TT39A_MOUSE	Ttc39a	Tetratricopeptide repeat protein 39A
	13.2316	12.159	12.3139	13.3102	13.0359	14.073	14.058	15.4221	13.8165	11.747	12.1142	13.0938	10.9464	14.631	12.4921	12.926	13.1506	13.1203	11.6958	anatomical structure development;developmental process;developmental process involved in reproduction;female gonad development;gonad development;male gonad development;organ development;reproductive process;reproductive structure development		anchoring collagen;collagen;collagen type IX;extracellular matrix part;extracellular region part;FACIT collagen	Collagen;Completeproteome;Referenceproteome	2.08606	0.00962035	1.53226	2.94634	0.0910264	0.85069	0.170461	0.215961	A2ACT7	A2ACT7	A2ACT7_MOUSE	Col9a3	Collagen, type IX, alpha 3
	12.7131	12.2915	11.2542	13.0751	12.4621	12.0367	10.7411	12.0718	9.35888	12.6244	12.5365	11.7641	12.2066	12.4188	13.3532	13.0031	10.8492	12.4743	12.7505	cellular macromolecule metabolic process;cellular metabolic process;cellular nitrogen compound metabolic process;cellular process;macromolecule metabolic process;macromolecule modification;metabolic process;ncRNA metabolic process;ncRNA processing;nitrogen compound metabolic process;nucleic acid metabolic process;nucleobase-containing compound metabolic process;primary metabolic process;pseudouri…	binding;catalytic activity;intramolecular transferase activity;isomerase activity;nucleic acid binding;pseudouridine synthase activity;RNA binding	cell part;intracellular membrane-bounded organelle;intracellular organelle;intracellular part;membrane-bounded organelle;organelle	Alternativesplicing;Completeproteome;Isomerase;Phosphoprotein;Referenceproteome;tRNAprocessing	1.04834	0.0714088	-1.3071	-1.71212	0.147361	0.772625	0.175972	0.314006	A2ADA5	A2ADA5;A2ADA5-2	PUSL1_MOUSE	Pusl1	tRNA pseudouridine synthase-like 1
	11.7437	11.2847	11.2863	10.9007	11.3735	13.5334	11.8506	12.211	12.0231	12.2923	11.4671	10.6953	11.2978	10.9513	12.2617	9.78527	11.5793	12.3047	10.9804	biological regulation;negative regulation of biological process;negative regulation of biosynthetic process;negative regulation of cellular biosynthetic process;negative regulation of cellular macromolecule biosynthetic process;negative regulation of cellular metabolic process;negative regulation of cellular process;negative regulation of gene expression;negative regulation of macromolecule biosy…	binding;DNA binding;nucleic acid binding;nucleic acid binding transcription factor activity;nucleotide binding;protein binding;protein binding transcription factor activity;RNA polymerase II transcription factor binding;RNA polymerase II transcription factor binding transcription factor activity;RNA polymerase II transcription factor binding transcription factor activity involved in negative regu…	cell part;extracellular membrane-bounded organelle;extracellular organelle;extracellular region part;extracellular vesicular exosome;intracellular membrane-bounded organelle;intracellular organelle;intracellular organelle part;intracellular part;macromolecular complex;membrane-bounded organelle;membrane-bounded vesicle;nuclear part;nucleoplasm;nucleoplasm part;nucleus;organelle;organelle part;pro…	Completeproteome;Proteomicsidentification;Referenceproteome	1.66356	0.0251282	1.08675	2.31428	0.0265005	0.960187	0.0414991	0.0646809	A2ADB0;A2ADB1	A2ADB0;A2ADB1	A2ADB0_MOUSE;A2ADB1_MOUSE	Spen	Spen family transcription repressor
	11.7014	12.1049	10.6051	12.5148	11.2622	13.0014	13.2391	13.272	12.396	11.5367	11.4755	11.825	9.93678	11.3617	11.8024	11.8602	12.3644	10.8782	11.4486	cellular component organization;cellular component organization at cellular level;cellular component organization or biogenesis;cellular component organization or biogenesis at cellular level;cellular process;Golgi organization;organelle organization	binding;cytoskeletal protein binding;kinesin binding;protein binding		Completeproteome;Proteomicsidentification;Referenceproteome	1.83374	0.0161781	1.33947	2.5956	0.503068	0.377761	0.443611	0.864884	A2ADE0;Z4YJW6	A2ADE0;Z4YJW6	A2ADE0_MOUSE;Z4YJW6_MOUSE	Plekhm2	Pleckstrin homology domain containing, family M (with RUN domain) member 2
	13.4043	13.7605	13.9869	13.7118	14.0955	15.6176	15.0332	14.5391	15.3026	13.7375	13.2983	13.0347	13.6822	13.9708	14.5344	13.3099	14.1539	13.3303	14.1902		aspartic-type endopeptidase activity;aspartic-type peptidase activity;catalytic activity;endopeptidase activity;hydrolase activity;peptidase activity;peptidase activity, acting on L-amino acid peptides		Completeproteome;Phosphoprotein;Referenceproteome	3.03934	0.00296386	1.33132	3.88852	0.579304	0.357954	0.359058	0.90097	A2ADY9	A2ADY9	DDI2_MOUSE	Ddi2	Protein DDI1 homolog 2
	15.0758	14.7836	15.6843	15.9407	15.8032	15.9272	13.8813	9.82532	14.5762	15.8254	14.058	14.924	13.9551	13.8423	14.861	16.1001	16.1549	15.2728	15.5648	biological regulation;cellular component assembly;cellular component assembly at cellular level;cellular component organization;cellular component organization at cellular level;cellular component organization or biogenesis;cellular component organization or biogenesis at cellular level;cellular process;extracellular matrix assembly;extracellular matrix organization;extracellular structure organi…		cell part;integral to membrane;intrinsic to membrane;membrane part	Completeproteome;Proteomicsidentification;Referenceproteome	0.8218	0.108356	-1.905	-1.48728	1.34516	0.0632521	1.06976	1.9409	A2AEG3;A2AEG6;H3BIV8	A2AEG3;A2AEG6;H3BIV8	A2AEG3_MOUSE;A2AEG6_MOUSE;H3BIV8_MOUSE	Gpm6b	Glycoprotein m6b
	11.2392	12.1981	10.2455	10.5105	12.1988	10.513	11.0272	13.1739	11.072	10.2701	11.7929	11.342	11.5158	12.4356	12.6402	8.90009	12.7634	10.7095	11.6325		binding;odorant binding;transporter activity		Completeproteome;Disulfidebond;Referenceproteome	0.0883531	0.839212	0.168098	0.211338	0.0641914	0.895755	-0.142122	-0.158759	A2AEP0	A2AEP0;A2BHD2	OBP1B_MOUSE	Obp1b	Odorant-binding protein 1b
	15.4842	15.3375	15.4308	15.2349	15.5003	13.9522	14.358	14.6235	14.9969	15.267	15.0075	14.839	15.4238	15.2182	14.717	14.4445	15.0072	14.7717	14.9266	establishment of localization;transport		cell part;integral to membrane;intrinsic to membrane;membrane part	Completeproteome;Membrane;Proteomicsidentification;Referenceproteome;Transmembrane;Transmembranehelix;Transport	2.57621	0.0086057	-0.914891	-3.03631	1.54785	0.120521	-0.377638	-1.56442	A2AF28;E9PZF7	A2AF34;A2AF35;E9PZF7;A2AF28	A2AF28_MOUSE;E9PZF7_MOUSE	Slc25a53	Solute carrier family 25, member 53
	16.8798	16.6386	16.4962	16.9214	16.7808	16.2978	16.5048	16.5188	16.3968	16.6737	16.2102	16.5073	16.3916	16.2026	16.3974	16.7634	16.4538	16.5466	16.503	actin cytoskeleton organization;actin filament organization;actin filament-based process;biological regulation;cellular component organization;cellular component organization at cellular level;cellular component organization or biogenesis;cellular component organization or biogenesis at cellular level;cellular process;cytoskeleton organization;maintenance of location;maintenance of protein locati…		cell part;cytoplasm;intracellular part	Completeproteome;Proteomicsidentification;Referenceproteome	1.78297	0.0932662	-0.313795	-1.56836	0.600956	0.519314	0.135749	0.647635	A2AF33	A2AF31;Q8C0W0;A2AF33	A2AF33_MOUSE	Tmsb15b1	Thymosin beta
	14.1098	13.8362	13.918	14.0838	13.956	14.3632	14.371	13.7036	13.7794	13.7311	13.4851	13.2486	13.7205	13.5441	13.8406	13.9281	13.9603	12.6456	13.3648	biological regulation;cellular process;cellular response to stimulus;intracellular signal transduction;positive regulation of catalytic activity;positive regulation of GTPase activity;positive regulation of hydrolase activity;positive regulation of molecular function;regulation of biological process;regulation of catabolic process;regulation of catalytic activity;regulation of cellular catabolic …	binding;enzyme binding;enzyme regulator activity;GTPase binding;GTPase regulator activity;guanyl-nucleotide exchange factor activity;nucleoside-triphosphatase regulator activity;protein binding;Ras GTPase binding;Ras guanyl-nucleotide exchange factor activity;Rho GTPase binding;Rho guanyl-nucleotide exchange factor activity;small GTPase binding;small GTPase regulator activity		Completeproteome;Guanine-nucleotidereleasingfactor;Phosphoprotein;Referenceproteome	0.169129	0.788905	0.0735464	0.272887	0.0025562	0.996439	0.00201111	0.00550938	A2AF47	A2AF47;A2AF67	DOC11_MOUSE	Dock11	Dedicator of cytokinesis protein 11
	14.0146	14.507	14.2768	14.5708	14.3268	14.1665	14.6642	13.8167	13.2231	13.2842	13.7121	13.7275	14.2629	14.5687	14.2027	14.5185	14.7142	14.7469	14.6439	axon guidance;biological adhesion;biological regulation;cell adhesion;cell adhesion mediated by integrin;cell projection organization;cell surface receptor linked signaling pathway;cell-cell adhesion;cell-cell adhesion mediated by integrin;cellular component organization;cellular component organization at cellular level;cellular component organization or biogenesis;cellular component organization…	binding;carbohydrate binding;identical protein binding;integrin binding;monosaccharide binding;protein binding;protein complex binding;protein self-association;receptor binding;sialic acid binding;sugar binding	adherens junction;anchoring junction;axon part;cell junction;cell part;cell projection part;cell surface;cell-substrate adherens junction;cell-substrate junction;external side of plasma membrane;focal adhesion;membrane;membrane part;plasma membrane part;presynaptic membrane;synapse part;synaptic membrane;terminal button	Completeproteome;Proteomicsidentification;Referenceproteome;Repeat	0.62265	0.300799	-0.371589	-0.956909	1.53467	0.0693885	0.654154	1.88664	A2AFG7;A2AFG8;Q6PGJ3	A2AFG7;A2AFG8;Q6PGJ3;F7A5H7	A2AFG7_MOUSE;A2AFG8_MOUSE;Q6PGJ3_MOUSE	L1cam	L1 cell adhesion molecule
	18.7323	18.908	18.6777	19.015	18.8901	18.4535	18.2663	17.667	18.9882	18.1905	18.2679	18.4349	18.1482	18.8675	17.8112	18.0112	17.4458	18.0179	18.3161	metabolic process;oxidation-reduction process	3-hydroxyacyl-CoA dehydrogenase activity;catalytic activity;oxidoreductase activity;oxidoreductase activity, acting on CH-OH group of donors;oxidoreductase activity, acting on the CH-OH group of donors, NAD or NADP as acceptor	cell part;cytoplasmic part;endoplasmic reticulum;intracellular membrane-bounded organelle;intracellular organelle;intracellular organelle part;intracellular part;membrane;membrane-bounded organelle;mitochondrial inner membrane;mitochondrial membrane;mitochondrial part;mitochondrion;organelle;organelle inner membrane;organelle membrane;organelle part	Completeproteome;Proteomicsidentification;Referenceproteome	1.07312	0.120846	-0.500865	-1.43381	1.34828	0.119549	-0.461401	-1.56824	A2AFQ2;Q99N15	A2AFQ2;Q99N15	A2AFQ2_MOUSE;Q99N15_MOUSE	Hsd17b10	Hydroxysteroid (17-beta) dehydrogenase 10
	15.0943	14.5356	14.578	14.6039	15.1935	14.4457	14.9855	14.6808	14.2851	14.2556	14.7345	14.9625	14.8155	14.7934	14.9018	14.6123	15.7045	14.3548	14.8031	autophagy;biological regulation;catabolic process;cell communication;cellular catabolic process;cellular metabolic process;cellular process;cellular response to external stimulus;cellular response to extracellular stimulus;cellular response to nutrient levels;cellular response to starvation;cellular response to stimulus;cellular response to stress;macroautophagy;metabolic process;positive regulat…		cell part;cytoplasmic part;endosomal part;endosome membrane;extracellular membrane-bounded organelle;extracellular organelle;extracellular region part;extracellular vesicular exosome;Golgi apparatus part;integral to membrane;integral to plasma membrane;intracellular organelle part;intracellular part;intrinsic to membrane;intrinsic to plasma membrane;late endosome membrane;lysosomal membrane;membr…	Alternativesplicing;Autophagy;Cellmembrane;Completeproteome;Disulfidebond;Endosome;Glycoprotein;Golgiapparatus;Lysosome;Membrane;Referenceproteome;Signal;Transmembrane;Transmembranehelix	0.436939	0.493193	-0.201805	-0.653852	0.264546	0.662853	0.163017	0.456438	A2AFS3;A2AFS3-2	A2AFS3;A0A0A0MQC6;A2AFS3-2	ELAP1_MOUSE	Elapor1	Endosome/lysosome-associated apoptosis and autophagy regulator 1
	17.0553	17.3342	16.6719	17.3371	17.3147	16.923	16.8488	16.2648	16.8965	16.321	16.4171	16.8656	16.4198	16.5936	16.8147	16.7119	16.4037	16.9001	16.4768	cellular component organization;cellular component organization at cellular level;cellular component organization or biogenesis;cellular component organization or biogenesis at cellular level;cellular process;cytoskeleton organization;microtubule cytoskeleton organization;microtubule-based process;organelle organization	structural molecule activity	cell part;cytoplasm;cytoskeletal part;cytoskeleton;intracellular non-membrane-bounded organelle;intracellular organelle;intracellular organelle part;intracellular part;macromolecular complex;microtubule;microtubule cytoskeleton;non-membrane-bounded organelle;organelle;organelle part;protein complex	Alternativesplicing;Coiledcoil;Completeproteome;Referenceproteome	1.09045	0.1402	-0.409335	-1.35967	0.469643	0.565057	0.137999	0.585355	A2AG50	A2AG50;A2AG50-2;A2AG50-3;A2AG51	MA7D2_MOUSE	Map7d2	MAP7 domain-containing protein 2
	14.4243	12.2936	15.0979	14.4445	15.1319	13.8311	15.6876	13.2843	14.2232	15.2704	14.9706	14.4961	14.7953	14.9186	12.1256	14.5633	13.0797	13.6433	14.2462	biological regulation;calcium ion homeostasis;calcium ion transmembrane transport;calcium ion transport;cation homeostasis;cation transport;cellular calcium ion homeostasis;cellular cation homeostasis;cellular chemical homeostasis;cellular component assembly;cellular component organization;cellular component organization or biogenesis;cellular divalent inorganic cation homeostasis;cellular homeos…	binding;calcium channel activity;calcium ion binding;calcium-release channel activity;cation binding;cation channel activity;cation transmembrane transporter activity;channel activity;gated channel activity;intracellular ligand-gated calcium channel activity;intracellular ligand-gated ion channel activity;ion binding;ion channel activity;ion transmembrane transporter activity;ligand-gated channel…	cell part;cytoplasmic part;endoplasmic reticulum membrane;endoplasmic reticulum part;integral to membrane;intracellular organelle part;intracellular part;intrinsic to membrane;junctional membrane complex;macromolecular complex;membrane;membrane part;organelle membrane;organelle part;protein complex;sarcoplasmic reticulum membrane	Alternativesplicing;Calcium;Calciumchannel;Calciumtransport;Calmodulin-binding;Completeproteome;Endoplasmicreticulum;Ionchannel;Iontransport;Ligand-gatedionchannel;Membrane;Microsome;Receptor;Referenceproteome;Repeat;Sarcoplasmicreticulum;Transmembrane;Transmembranehelix;Transport	0.00996455	0.981186	-0.0218613	-0.0259646	1.77182	0.0257084	-1.35859	-2.46153	A2AGL3;A2AGL3-2	A2AGL3;A0A140LJF7;A0A140LJK7;A2AGL3-2;E9PW34	RYR3_MOUSE	Ryr3	Ryanodine receptor 3
	18.4708	18.4548	18.4266	18.5283	18.5042	18.1773	18.3105	18.3297	18.2124	18.4047	18.5177	18.4844	18.5359	18.5079	18.4058	18.5145	18.5127	18.4989	18.5278	cell cycle phase;cell cycle process;cell division;cellular component organization;cellular component organization at cellular level;cellular component organization or biogenesis;cellular component organization or biogenesis at cellular level;cellular process;centrosome organization;cytoskeleton organization;establishment of localization;establishment of RNA localization;establishment or maintenan…	binding;cytoskeletal protein binding;microtubule binding;protein binding;ribonucleoprotein binding;tubulin binding	cell part;centrosome;cytoplasm;cytoplasmic part;cytoskeletal part;intracellular non-membrane-bounded organelle;intracellular organelle;intracellular organelle part;intracellular part;macromolecular complex;membrane;microtubule organizing center;non-membrane-bounded organelle;organelle;organelle part;protein complex;spindle pole	Acetylation;Alternativesplicing;Cellcycle;Celldivision;Completeproteome;Cytoplasm;Cytoskeleton;Mitosis;Phosphoprotein;Referenceproteome;Repeat	3.14183	0.0902492	-0.2195	-1.58617	0.0197477	0.992303	0.001828	0.0138712	A2AGT5;A2AGT5-2;A2AGT5-3	A2AGT5;A0A0R4J0K2;K3W4R5;Z4YL78;A2AGT5-2;A2AGT5-3	CKAP5_MOUSE	Ckap5	Cytoskeleton-associated protein 5
	14.8006	14.464	14.377	14.7376	14.617	13.0895	13.238	13.9075	13.1457	14.3894	14.4087	15.0325	14.6171	14.6236	14.4847	14.9054	14.2064	14.9179	14.4907	biological regulation;cellular process;cellular response to stimulus;intracellular signal transduction;positive regulation of catalytic activity;positive regulation of GTPase activity;positive regulation of hydrolase activity;positive regulation of molecular function;regulation of biological process;regulation of catabolic process;regulation of catalytic activity;regulation of cellular catabolic …	enzyme activator activity;enzyme regulator activity;GTPase activator activity;GTPase regulator activity;nucleoside-triphosphatase regulator activity	cell leading edge;cell part;cell projection;cytoplasm;extracellular membrane-bounded organelle;extracellular organelle;extracellular region part;extracellular vesicular exosome;intracellular part;membrane;membrane-bounded organelle;membrane-bounded vesicle;organelle;plasma membrane;ruffle;vesicle	Completeproteome;Proteomicsidentification;Referenceproteome	3.51929	0.00238123	-1.25406	-4.32698	0.025547	0.972852	-0.0132515	-0.0474595	A2AH25	A2AH25	A2AH25_MOUSE	Arhgap1	Rho GTPase activating protein 1
	14.4402	14.5059	14.4596	14.6742	14.5138	14.9738	15.4157	15.7415	14.8404	14.4338	14.5318	14.8283	14.7261	14.6022	15.3008	15.214	15.4125	15.5441	14.8703	biological regulation;cell projection organization;cellular component organization;cellular component organization at cellular level;cellular component organization or biogenesis;cellular component organization or biogenesis at cellular level;cellular process;cytoskeleton organization;neuron projection development;organelle organization;regulation of anatomical structure morphogenesis;regulation …	binding;calmodulin binding;cytoskeletal protein binding;microtubule binding;protein binding;spectrin binding;tubulin binding	cell part;cytoplasm;cytoskeletal part;intracellular organelle part;intracellular part;macromolecular complex;microtubule;organelle part;protein complex	Alternativesplicing;Completeproteome;Cytoplasm;Cytoskeleton;Microtubule;Phosphoprotein;Referenceproteome	2.2078	0.0180424	0.724126	2.5186	2.88003	0.0167332	0.64388	2.75713	A2AHC3	A2AHC3;A0A0A0MQE5;A2AHC4;A2AHC3-2	CAMP1_MOUSE	Camsap1	Calmodulin-regulated spectrin-associated protein 1
	11.3754	11.3639	11.0924	11.2662	10.8428	10.8216	12.0071	12.2238	12.3554	10.2938	10.4634	11.6894	12.0264	10.2489	12.7165	11.8884	11.6452	12.265	11.8584			cell junction;cell part;cytoplasm;cytoskeletal part;cytoskeleton;intracellular non-membrane-bounded organelle;intracellular organelle;intracellular organelle part;intracellular part;membrane;non-membrane-bounded organelle;organelle;organelle part;postsynaptic density;postsynaptic membrane;synapse part;synaptic membrane	Alternativesplicing;Celljunction;Cellmembrane;Coiledcoil;Completeproteome;Cytoplasm;Cytoskeleton;Membrane;Postsynapticcellmembrane;Referenceproteome;Synapse	1.08108	0.0963996	0.663836	1.54951	1.54883	0.0445043	1.13031	2.16134	A2AHG0;A2AHG0-2	A2AHG0;A2AHG0-2;A2AHG0-3	LZTS3_MOUSE	Lzts3	Leucine zipper putative tumor suppressor 3
	13.8735	13.8052	13.8173	12.8234	13.092	13.0261	13.8349	12.462	12.5956	14.6175	13.7369	13.7512	13.7373	13.5445	13.1633	13.2987	13.015	14.7482	13.5884		lipid transporter activity;phospholipid scramblase activity;phospholipid transporter activity;substrate-specific transporter activity;transporter activity	cell part;integral to membrane;intrinsic to membrane;membrane;membrane part;plasma membrane	Alternativesplicing;Cellmembrane;Completeproteome;Glycoprotein;Lipidtransport;Membrane;Referenceproteome;Transmembrane;Transmembranehelix;Transport	0.66933	0.243729	-0.502593	-1.07423	0.384787	0.49698	-0.314763	-0.678443	A2AHL1;A2AHL1-2	A2AHL1;A2AHL1-2	ANO3_MOUSE	Ano3	Anoctamin-3
	11.55	11.7697	9.99793	10.4999	11.4993	11.9818	10.1998	12.4324	11.3763	11.2137	12.6527	12.086	10.426	11.2447	9.86811	12.3634	12.0143	11.3887	9.69392	adult behavior;adult locomotory behavior;anatomical structure development;anatomical structure maturation;associative learning;behavior;behavioral interaction between organisms;biological regulation;calcium ion homeostasis;calcium ion transmembrane transport;calcium ion transport;cation homeostasis;cation transport;cell communication;cell surface receptor linked signaling pathway;cell-cell signal…	amine binding;amino acid binding;binding;calcium channel activity;calcium ion binding;calmodulin binding;carboxylic acid binding;cation binding;cation channel activity;cation transmembrane transporter activity;channel activity;excitatory extracellular ligand-gated ion channel activity;extracellular ligand-gated ion channel activity;extracellular-glutamate-gated ion channel activity;gated channel …	cell junction;cell part;cell projection;cell projection part;clathrin-coated vesicle;coated vesicle;cytoplasm;cytoplasmic membrane-bounded vesicle;cytoplasmic part;cytoplasmic vesicle;cytoskeletal part;dendrite;dendritic spine;endoplasmic reticulum;integral to membrane;integral to plasma membrane;intracellular membrane-bounded organelle;intracellular organelle;intracellular organelle part;intrace…	Celljunction;Cellmembrane;Completeproteome;Ionchannel;Iontransport;Ligand-gatedionchannel;Membrane;Postsynapticcellmembrane;Proteomicsidentification;Receptor;Referenceproteome;Synapse;Transmembrane;Transmembranehelix;Transport	0.321874	0.502293	0.434188	0.640985	0.290196	0.55728	-0.458923	-0.596121	A2AI14;A2AI16;A2AI20;A2AI21	A2AI21;A2AI14;A2AI16;A2AI20	A2AI14_MOUSE;A2AI16_MOUSE;A2AI20_MOUSE;A2AI21_MOUSE	Grin1	Glutamate receptor
	18.8359	18.9532	19.1017	18.9646	18.508	18.4291	19.2009	18.635	18.4352	10.121	19.174	11.6997	10.6817	18.0405	19.2941	18.7831	19.4797	18.7719	18.7559	biosynthetic process;metabolic process	binding;catalytic activity;cofactor binding;pyridoxal phosphate binding;vitamin B6 binding;vitamin binding		Alternativesplicing;Completeproteome;Pyridoxalphosphate;Referenceproteome	0.459745	0.484351	-0.197645	-0.667626	1.5147	0.0244637	5.07358	2.49288	A2AIG8;A2AIG8-2	A2AIG8;A2AIG8-2;A2AIG9	1A1L1_MOUSE	Accs	1-aminocyclopropane-1-carboxylate synthase-like protein 1
	15.3282	14.0922	14.6459	14.437	14.1839	15.0173	14.5359	14.5241	14.4168	15.2711	14.5071	14.6344	15.4431	14.7061	15.2201	15.7555	15.9563	15.3703	14.5863	biosynthetic process;cellular component assembly;cellular component assembly at cellular level;cellular component biogenesis;cellular component organization;cellular component organization at cellular level;cellular component organization or biogenesis;cellular component organization or biogenesis at cellular level;cellular macromolecular complex assembly;cellular macromolecular complex subunit o…	catalytic activity;transferase activity	cell part;cytoplasm;cytoplasmic part;intracellular membrane-bounded organelle;intracellular organelle;intracellular organelle part;intracellular part;membrane;membrane-bounded organelle;mitochondrial inner membrane;mitochondrial membrane;mitochondrial part;mitochondrion;nucleus;organelle;organelle inner membrane;organelle membrane;organelle part	Completeproteome;Membrane;Mitochondrion;Mitochondrioninnermembrane;Referenceproteome;Transitpeptide	0.116752	0.823885	0.0860871	0.228897	0.790977	0.237202	0.465337	1.1578	A2AIL4	A2AIL4	NDUF6_MOUSE	Ndufaf6	NADH dehydrogenase (ubiquinone) complex I, assembly factor 6
	13.5189	13.3322	12.8664	11.6385	13.5913	13.1616	12.1994	12.6216	12.2743	12.35	13.2483	13.6712	13.7802	13.1447	13.3137	13.1588	13.1115	12.8962	13.3363	anatomical structure development;biological regulation;calcium ion transmembrane transport;calcium ion transport;cation transport;cell communication;cell projection organization;cell-cell signaling;cellular component organization;cellular component organization at cellular level;cellular component organization or biogenesis;cellular component organization or biogenesis at cellular level;cellular …	amine binding;amino acid binding;binding;calcium channel activity;carboxylic acid binding;cation channel activity;cation transmembrane transporter activity;channel activity;excitatory extracellular ligand-gated ion channel activity;extracellular ligand-gated ion channel activity;extracellular-glutamate-gated ion channel activity;gated channel activity;glutamate receptor activity;glycine binding;i…	cell body;cell junction;cell part;cell projection;dendrite;ionotropic glutamate receptor complex;macromolecular complex;membrane;membrane part;neuron projection;neuronal cell body;N-methyl-D-aspartate selective glutamate receptor complex;plasma membrane part;postsynaptic membrane;protein complex;receptor complex;synapse;synapse part;synaptic membrane	Celljunction;Cellmembrane;Completeproteome;Ionchannel;Iontransport;Ligand-gatedionchannel;Membrane;Postsynapticcellmembrane;Proteomicsidentification;Receptor;Referenceproteome;Synapse;Transmembrane;Transmembranehelix;Transport	0.422407	0.412326	-0.42525	-0.770428	0.106346	0.858264	-0.075585	-0.207018	A2AIR5;A2AIR5-2	A2AIR5;A2AIR5-2	NMD3A_MOUSE	Grin3a	Glutamate receptor ionotropic, NMDA 3A
	10.7299	10.7645	9.76952	10.9638	10.0141	10.6603	11.0413	10.6046	10.1494	NaN	NaN	NaN	NaN	NaN	NaN	NaN	NaN	NaN	NaN	cellular macromolecule metabolic process;cellular metabolic process;cellular nitrogen compound metabolic process;cellular process;macromolecule metabolic process;macromolecule methylation;macromolecule modification;metabolic process;methylation;mRNA metabolic process;mRNA methylation;mRNA modification;mRNA processing;nitrogen compound metabolic process;nucleic acid metabolic process;nucleobase-co…		cell part;intracellular organelle part;intracellular part;nuclear body;nuclear part;nuclear speck;nucleoplasm part;organelle part	Acetylation;Alternativesplicing;Completeproteome;mRNAprocessing;mRNAsplicing;Nucleus;Phosphoprotein;Referenceproteome	0.214782	0.684903	0.165556	0.403791	NaN	NaN	NaN	NaN	A2AIV2	A2AIV2;E9PZY8	VIR_MOUSE	Virma	Protein virilizer homolog
	14.271	14.0208	13.7041	14.1136	14.1733	14.278	13.9831	14.0553	14.219	13.8614	14.0188	13.8179	13.7151	13.8322	13.6162	13.8562	13.7146	13.8155	13.9581	carbohydrate metabolic process;catabolic process;cellular carbohydrate metabolic process;cellular catabolic process;cellular macromolecule catabolic process;cellular macromolecule metabolic process;cellular metabolic process;cellular process;cellular protein metabolic process;ER-associated protein catabolic process;glycosylation;macromolecule catabolic process;macromolecule glycosylation;macromol…	binding;calcium ion binding;catalytic activity;cation binding;hydrolase activity;hydrolase activity, acting on glycosyl bonds;hydrolase activity, hydrolyzing O-glycosyl compounds;ion binding;mannosidase activity;mannosyl-oligosaccharide 1,2-alpha-mannosidase activity;mannosyl-oligosaccharide mannosidase activity;metal ion binding	cell part;cytoplasmic part;endoplasmic reticulum;endoplasmic reticulum membrane;endoplasmic reticulum part;integral to membrane;intracellular membrane-bounded organelle;intracellular organelle;intracellular organelle part;intracellular part;intrinsic to membrane;membrane;membrane part;membrane-bounded organelle;organelle;organelle membrane;organelle part;vesicle	Calcium;Completeproteome;Disulfidebond;Endoplasmicreticulum;Glycosidase;Hydrolase;Membrane;Referenceproteome;Signal-anchor;Transmembrane;Transmembranehelix	0.253538	0.733939	0.0772719	0.342563	0.320502	0.766594	-0.0569895	-0.322732	A2AJ15	A2AJ15	MA1B1_MOUSE	Man1b1	Endoplasmic reticulum mannosyl-oligosaccharide 1,2-alpha-mannosidase
	13.7698	13.4757	13.8001	12.9149	13.2394	12.6187	12.4519	12.5254	11.3058	13.3766	11.1362	11.8695	13.6372	13.6996	13.4405	12.5076	13.6612	10.3366	12.6762	biological regulation;cellular process;chemical homeostasis;cholesterol homeostasis;establishment of localization;homeostatic process;lipid homeostasis;lipid transport;metabolic process;organic substance transport;regulation of biological process;regulation of biological quality;regulation of biosynthetic process;regulation of cellular biosynthetic process;regulation of cellular localization;regu…	active transmembrane transporter activity;adenyl nucleotide binding;adenyl ribonucleotide binding;ATP binding;ATPase activity;ATPase activity, coupled;ATPase activity, coupled to movement of substances;ATPase activity, coupled to transmembrane movement of substances;binding;catalytic activity;hydrolase activity;hydrolase activity, acting on acid anhydrides;hydrolase activity, acting on acid anhyd…	cell part;cytoplasmic part;endosome;integral to membrane;intracellular membrane-bounded organelle;intracellular organelle;intracellular part;intrinsic to membrane;lysosome;lytic vacuole;membrane;membrane part;membrane-bounded organelle;organelle;vacuole	ATP-binding;Completeproteome;Nucleotide-binding;Proteomicsidentification;Referenceproteome	2.10273	0.0116174	-1.21449	-2.82233	0.103694	0.826172	-0.219408	-0.247227	A2AJ26	A2AJ26	A2AJ26_MOUSE	Abca2	ATP-binding cassette, sub-family A (ABC1), member 2
	13.9162	14.4267	13.6123	14.1385	13.6865	15.1029	14.2783	14.5041	14.7598	13.7211	13.5009	13.7334	12.8754	13.7326	14.5667	14.282	14.0974	14.1429	13.279	biological regulation;biosynthetic process;cellular biosynthetic process;cellular macromolecule biosynthetic process;cellular macromolecule metabolic process;cellular metabolic process;cellular nitrogen compound metabolic process;cellular process;macromolecule biosynthetic process;macromolecule metabolic process;metabolic process;nitrogen compound metabolic process;nucleic acid metabolic process;…	binding;core promoter proximal region DNA binding;core promoter proximal region sequence-specific DNA binding;DNA binding;nucleic acid binding;nucleic acid binding transcription factor activity;regulatory region DNA binding;regulatory region nucleic acid binding;RNA polymerase II core promoter proximal region sequence-specific DNA binding;RNA polymerase II core promoter proximal region sequence-s…	cell part;cytoplasm;intracellular membrane-bounded organelle;intracellular organelle;intracellular part;membrane;membrane-bounded organelle;nucleus;organelle	Completeproteome;Proteomicsidentification;Referenceproteome	1.74031	0.0330832	0.705236	2.13668	1.14056	0.133063	0.560944	1.51146	A2AJ72;Q3TIX6	A2AJ72;Q3TIX6	A2AJ72_MOUSE;Q3TIX6_MOUSE	Fubp3	Far upstream element (FUSE) binding protein 3
	13.104	12.7579	13.0224	13.32	12.6939	14.454	14.1774	14.6808	14.6589	13.3742	13.7657	12.9248	13.2378	11.8291	13.8865	13.3522	14.4032	13.8131	13.0105	response to stimulus	binding;calcium ion binding;cation binding;ion binding;metal ion binding	basement membrane;cell cortex;cell junction;cell part;cytoplasmic part;extracellular matrix part;extracellular region;extracellular region part;intracellular part	Alternativesplicing;Calcium;Completeproteome;Disulfidebond;EGF-likedomain;Extracellularmatrix;Glycoprotein;Immunoglobulindomain;Phosphoprotein;Referenceproteome;Repeat;Secreted;Sensorytransduction;Signal	4.40857	0.000754717	1.51312	5.69169	0.856874	0.182317	0.666771	1.3181	A2AJ76	A2AJ76;A0A2I3BRN3	HMCN2_MOUSE	Hmcn2	Hemicentin-2
	17.9009	18.0564	17.3645	17.8926	17.8562	17.4534	17.2817	16.9843	17.7228	17.358	17.5152	17.8193	17.4771	17.7916	17.461	17.5674	17.0766	17.614	17.4798	cellular component organization;cellular component organization at cellular level;cellular component organization or biogenesis;cellular component organization or biogenesis at cellular level;cellular process;cytoskeleton organization;microtubule cytoskeleton organization;microtubule-based process;organelle organization	structural molecule activity	cell part;cytoplasm;cytoskeletal part;cytoskeleton;intracellular non-membrane-bounded organelle;intracellular organelle;intracellular organelle part;intracellular part;macromolecular complex;microtubule;microtubule cytoskeleton;non-membrane-bounded organelle;organelle;organelle part;protein complex;spindle	Alternativesplicing;Coiledcoil;Completeproteome;Cytoplasm;Cytoskeleton;Isopeptidebond;Phosphoprotein;Referenceproteome;Ublconjugation	1.31224	0.0943772	-0.453576	-1.56188	0.55325	0.511324	-0.152492	-0.658627	A2AJI0	A2AJI0;A2AJI0-2;A2AJI1;A8Y5P4	MA7D1_MOUSE	Map7d1	MAP7 domain-containing protein 1
	13.6337	13.5212	13.364	13.5513	13.6206	13.5228	13.3436	12.2967	12.8386	11.4302	13.6271	13.803	13.3242	14.0572	13.4191	12.9793	13.3757	13.5608	13.2607	anatomical structure homeostasis;biological regulation;carbohydrate metabolic process;carbohydrate phosphorylation;cellular carbohydrate metabolic process;cellular homeostasis;cellular metabolic process;cellular process;homeostatic process;metabolic process;neuron homeostasis;phosphate-containing compound metabolic process;phosphorus metabolic process;phosphorylation;primary metabolic process;reg…	catalytic activity;kinase activity;phosphotransferase activity, alcohol group as acceptor;transferase activity;transferase activity, transferring phosphorus-containing groups	cell part;cytoplasm;intracellular part	Alternativesplicing;Completeproteome;Kinase;Referenceproteome;Transferase	1.17382	0.0975222	-0.537737	-1.54404	0.0523386	0.922062	0.0707455	0.121983	A2AJL3;A2AJL3-2	A2AJL3;A2AJL3-2;A2AJL4;B1AY71;D6RHR3;H3BJ80	FGGY_MOUSE	Fggy	FGGY carbohydrate kinase domain-containing protein
	10.7412	11.5841	11.2023	11.6057	10.2243	10.5767	12.3001	11.7882	12.1694	10.7466	12.1966	12.0478	11.5026	10.2423	11.273	10.0345	11.5294	10.7302	11.5302	biological regulation;carbohydrate metabolic process;cellular carbohydrate metabolic process;cellular glucan metabolic process;cellular macromolecule metabolic process;cellular metabolic process;cellular polysaccharide metabolic process;cellular process;energy derivation by oxidation of organic compounds;energy reserve metabolic process;generation of precursor metabolites and energy;glucan metabo…	catalytic activity;hydrolase activity;hydrolase activity, acting on ester bonds;phosphatase activity;phosphoprotein phosphatase activity;phosphoric ester hydrolase activity	cell part;cytoplasmic part;glycogen granule;intracellular membrane-bounded organelle;intracellular organelle;intracellular part;membrane-bounded organelle;organelle	Carbohydratemetabolism;Completeproteome;Glycogenmetabolism;Proteomicsidentification;Referenceproteome	0.687122	0.213601	0.63707	1.14475	0.294847	0.575687	-0.327746	-0.57291	A2AJW4	A2AJW4	A2AJW4_MOUSE	Ppp1r3d	Protein phosphatase 1 regulatory subunit
	16.4628	16.2793	16.0272	15.8832	16.5487	15.7757	15.7404	16.052	16.179	15.8235	16.318	16.5606	16.1103	16.2143	16.3758	16.9196	16.4178	16.9107	16.4357				Completeproteome;Referenceproteome	0.922841	0.224547	-0.303476	-1.11931	1.32611	0.139387	0.406588	1.48643	A2AJW5	A2AJW5	A2AJW5_MOUSE	Fam217b	Family with sequence similarity 217, member B
	14.0335	14.0106	13.9996	13.7131	14.3772	13.6926	13.2215	13.8309	13.325	14.1073	14.1547	14.4759	13.9262	13.29	13.9156	13.4654	14.2099	13.6616	13.3271	biological regulation;cellular chemical homeostasis;cellular component organization;cellular component organization or biogenesis;cellular homeostasis;cellular ion homeostasis;cellular process;chemical homeostasis;homeostatic process;ion homeostasis;neuromuscular junction development;regulation of biological process;regulation of biological quality;regulation of cardiac muscle contraction;regulat…	ATPase binding;binding;channel regulator activity;enzyme binding;ion channel binding;nitric-oxide synthase binding;protein binding;sodium channel regulator activity	cell part;intracellular;macromolecular complex;membrane;neuromuscular junction;plasma membrane;postsynaptic membrane;protein complex;sarcolemma;synapse;synapse part;synaptic membrane	Completeproteome;Proteomicsidentification;Referenceproteome	1.646	0.0554212	-0.509292	-1.8527	0.512352	0.429477	-0.274926	-0.780654	A2AKD7	A2AKD7	A2AKD7_MOUSE	Snta1	Syntrophin, acidic 1
	14.7484	14.824	14.1277	14.8463	14.4841	14.2514	14.5865	14.6369	14.1862	14.33	13.9724	14.001	14.2112	14.3534	14.3356	14.6182	14.2414	14.3439	14.1356			adherens junction;anchoring junction;cell junction;cell part;cell-substrate adherens junction;cell-substrate junction;focal adhesion;integral to membrane;intrinsic to membrane;membrane part	Acetylation;Alternativesplicing;Celljunction;Completeproteome;Membrane;Referenceproteome;Transmembrane;Transmembranehelix	0.475854	0.481147	-0.190833	-0.671811	0.715348	0.444822	0.161377	0.756137	A2AKG8	A2AKG8;E9PYJ6	FOCAD_MOUSE	Focad	Focadhesin
	13.8666	13.0415	13.0948	13.5788	10.314	12.8085	13.2578	13.7937	10.8408	11.6914	11.7778	11.5093	12.8882	13.3414	13.5165	13.2579	10.4204	11.0336	13.5185	amine metabolic process;aminoglycan biosynthetic process;aminoglycan metabolic process;anatomical structure development;biosynthetic process;carbohydrate biosynthetic process;carbohydrate metabolic process;carbohydrate transport;cellular biosynthetic process;cellular metabolic process;cellular process;chondroitin sulfate biosynthetic process;chondroitin sulfate metabolic process;developmental pro…	active transmembrane transporter activity;antiporter activity;carbohydrate transmembrane transporter activity;nucleotide-sugar transmembrane transporter activity;pyrimidine nucleotide sugar transmembrane transporter activity;secondary active transmembrane transporter activity;substrate-specific transmembrane transporter activity;substrate-specific transporter activity;transmembrane transporter ac…	cell part;cytoplasmic part;endoplasmic reticulum;Golgi apparatus;integral to membrane;intracellular membrane-bounded organelle;intracellular organelle;intracellular part;intrinsic to membrane;membrane part;membrane-bounded organelle;organelle	Completeproteome;Membrane;Proteomicsidentification;Referenceproteome;Transmembrane;Transmembranehelix	0.0396156	0.922565	-0.103924	-0.102327	0.0499386	0.920878	0.107769	0.124665	A2AKQ0;A2AKQ0-2	A2AKQ0;A0A217FL58;V9GX08;A2AKQ0-2	S35D1_MOUSE	Slc35d1	Nucleotide sugar transporter SLC35D1
	11.1438	12.2961	13.0448	11.5174	12.4913	12.0547	13.0297	12.6902	10.7927	12.5772	11.9959	11.9228	12.0992	11.9783	12.6664	11.2586	12.8767	10.9757	12.209	biological regulation;cellular macromolecule metabolic process;cellular metabolic process;cellular process;cellular protein metabolic process;dephosphorylation;macromolecule metabolic process;macromolecule modification;metabolic process;negative regulation of biological process;negative regulation of catabolic process;negative regulation of cell cycle;negative regulation of cellular catabolic pro…	ATPase binding;binding;catalytic activity;channel regulator activity;enzyme binding;hydrolase activity;hydrolase activity, acting on ester bonds;phosphatase activity;phosphoprotein binding;phosphoprotein phosphatase activity;phosphoric ester hydrolase activity;phosphotyrosine binding;protein binding;protein phosphorylated amino acid binding;protein tyrosine phosphatase activity;sodium channel reg…	cell part;cytoplasm;cytoskeleton;internal side of plasma membrane;intracellular non-membrane-bounded organelle;intracellular organelle;intracellular part;membrane part;non-membrane-bounded organelle;organelle;plasma membrane part	Cellmembrane;Completeproteome;Cytoplasm;Cytoskeleton;Hydrolase;Membrane;Phosphoprotein;Proteinphosphatase;Referenceproteome	0.0255485	0.953488	0.0431691	0.0633717	0.11093	0.83459	-0.11736	-0.236538	A2ALK8	A2ALK8	PTN3_MOUSE	Ptpn3	Tyrosine-protein phosphatase non-receptor type 3
	19.7085	19.6167	19.3556	19.5349	19.5519	19.0366	19.2624	19.0777	18.9893	19.5185	19.6605	19.6386	19.5376	19.4521	19.3574	19.4496	19.5312	19.479	19.5287		active transmembrane transporter activity;adenyl nucleotide binding;adenyl ribonucleotide binding;ATP binding;ATPase activity;ATPase activity, coupled;ATPase activity, coupled to movement of substances;ATPase activity, coupled to transmembrane movement of ions;ATPase activity, coupled to transmembrane movement of ions, phosphorylative mechanism;ATPase activity, coupled to transmembrane movement o…	cell part;cytoplasmic part;Golgi apparatus;integral to membrane;intracellular membrane-bounded organelle;intracellular organelle;intracellular part;intrinsic to membrane;membrane;membrane part;membrane-bounded organelle;organelle;plasma membrane;vesicle	ATP-binding;Calcium;Calciumtransport;Completeproteome;Hydrolase;Iontransport;Membrane;Nucleotide-binding;Proteomicsidentification;Referenceproteome;Transmembrane;Transmembranehelix;Transport	3.03531	0.0183337	-0.46202	-2.50762	0.984949	0.544261	-0.0922894	-0.614279	A2ALL9	Q0VF55;A2ALL9;Q8C048	A2ALL9_MOUSE	Atp2b3	Calcium-transporting ATPase
	15.832	16.8575	15.5624	15.9174	16.6275	16.5415	15.5572	15.688	16.5563	16.2244	16.1246	16.6166	15.8348	16.8996	15.7914	15.4945	15.5413	15.7645	15.97	biological regulation;positive regulation of catalytic activity;positive regulation of GTPase activity;positive regulation of hydrolase activity;positive regulation of molecular function;regulation of biological process;regulation of catabolic process;regulation of catalytic activity;regulation of cellular catabolic process;regulation of cellular metabolic process;regulation of cellular process;r…	binding;enzyme activator activity;enzyme binding;enzyme regulator activity;GTPase activator activity;GTPase binding;GTPase regulator activity;identical protein binding;nucleoside-triphosphatase regulator activity;protein binding;protein dimerization activity;protein homodimerization activity;Ras GTPase binding;small GTPase binding	cell part;cytoplasmic part;cytosol;Golgi apparatus part;Golgi membrane;intracellular organelle part;intracellular part;membrane;organelle membrane;organelle part	Alternativesplicing;Completeproteome;Golgiapparatus;GTPaseactivation;Membrane;Phosphoprotein;Referenceproteome	0.0721946	0.88174	-0.0735579	-0.157508	1.78931	0.0536587	-0.627674	-2.04473	A2ALS5;A2ALS5-2;A2ALS5-3;A2ALS5-4	A2ALS5;A2ALS4;A2ALS5-2;A2ALS5-3;A2ALS5-4;A2ALS3	RPGP1_MOUSE	Rap1gap	Rap1 GTPase-activating protein 1
	14.541	14.9867	14.3181	14.9152	14.932	14.3701	15.7942	15.461	14.4945	14.9182	14.7781	15.1681	14.3842	15.3741	14.8573	14.9926	14.62	15.2884	14.8389	biological regulation;positive regulation of catalytic activity;positive regulation of GTPase activity;positive regulation of hydrolase activity;positive regulation of molecular function;regulation of biological process;regulation of catabolic process;regulation of catalytic activity;regulation of cellular catabolic process;regulation of cellular metabolic process;regulation of cellular process;r…	binding;enzyme activator activity;enzyme binding;enzyme regulator activity;GTPase activator activity;GTPase binding;GTPase regulator activity;identical protein binding;nucleoside-triphosphatase regulator activity;protein binding;protein dimerization activity;protein homodimerization activity;Ras GTPase binding;small GTPase binding	cell part;cytoplasmic part;cytosol;intracellular part;membrane	Completeproteome;Proteomicsidentification;Referenceproteome	0.37194	0.491232	0.291358	0.656603	0.00857866	0.990589	-0.00510998	-0.0169187	A2ALS7	A2ALS7	A2ALS7_MOUSE	Rap1gap	Rap1 GTPase-activating protein (Fragment)
	18.0827	18.1451	18.056	17.9914	18.0459	17.4769	17.6829	17.4473	17.1252	18.2726	18.3401	18.2813	18.3472	18.2471	18.1543	18.1969	18.0139	18.1404	18.107	anatomical structure development;anatomical structure morphogenesis;apical protein localization;asymmetric protein localization;biological regulation;brain development;camera-type eye development;camera-type eye morphogenesis;cell junction maintenance;cell junction organization;cell migration;cell motility;cell-cell junction maintenance;cell-cell junction organization;cellular component maintenan…	actin binding;actin filament binding;beta-catenin binding;binding;cytoskeletal protein binding;protein binding;protein domain specific binding	adherens junction;anchoring junction;apical junction complex;apical plasma membrane;cell body;cell cortex;cell junction;cell part;cell-cell adherens junction;cell-cell junction;cytoplasm;cytoplasmic part;cytoskeletal part;cytoskeleton;extracellular membrane-bounded organelle;extracellular organelle;extracellular region part;extracellular vesicular exosome;intracellular non-membrane-bounded organe…	Actin-binding;Alternativesplicing;Celljunction;Cellmembrane;Completeproteome;Cytoplasm;Cytoskeleton;Developmentalprotein;Membrane;Microtubule;Phosphoprotein;Referenceproteome;Tightjunction	3.26754	0.00824873	-0.631159	-3.07698	2.86934	0.193409	-0.175148	-1.28342	A2ALU4;A2ALU4-2	A2ALU4;Q1W617;Q9QXN0;A0A0R4J1H8;A0A286YDQ8;A7TU71;E9Q6I3;E9QMY5;Q9QXN0-2;Q9QXN0-3;Q9QXN0-4;A2ALU4-2;Q1W617-2	SHRM2_MOUSE	Shroom2	Protein Shroom2
	13.2652	12.807	12.341	13.4674	12.8533	12.8995	13.2956	13.0769	13.518	10.5444	10.7211	11.9015	12.3027	11.5097	13.1097	12.8728	13.0012	12.8999	12.1246			cell part;integral to membrane;intrinsic to membrane;membrane part	Alternativesplicing;Chaperone;Completeproteome;Membrane;Referenceproteome;Transmembrane;Transmembranehelix	0.453567	0.450896	0.250712	0.713401	2.22196	0.0126795	1.4058	2.93227	A2ALW5	A2ALW5;A2ALW5-2	DJC25_MOUSE	Dnajc25	DnaJ homolog subfamily C member 25
	16.1687	16.4023	16.277	16.4745	16.5118	17.166	16.7699	16.6765	16.9807	16.7051	16.7632	16.7557	16.6335	16.872	17.1247	16.9965	17.1246	17.0834	17.1497	cellular macromolecule metabolic process;cellular metabolic process;cellular process;cellular protein metabolic process;macromolecule metabolic process;macromolecule modification;metabolic process;primary metabolic process;protein metabolic process;protein modification by small protein conjugation;protein modification by small protein conjugation or removal;protein modification process;protein ub…	acid-amino acid ligase activity;binding;catalytic activity;cation binding;ion binding;ligase activity;ligase activity, forming carbon-nitrogen bonds;metal ion binding;small conjugating protein ligase activity;transition metal ion binding;ubiquitin-protein ligase activity;zinc ion binding	cell part;centrosome;cytoplasm;cytoplasmic part;cytoskeletal part;integral to membrane;intracellular non-membrane-bounded organelle;intracellular organelle;intracellular organelle part;intracellular part;intrinsic to membrane;membrane;membrane part;microtubule organizing center;non-membrane-bounded organelle;nuclear part;nucleoplasm;organelle;organelle part	Acetylation;Alternativesplicing;Calmodulin-binding;Completeproteome;Cytoplasm;Cytoskeleton;Ligase;Membrane;Metal-binding;Nucleus;Phosphoprotein;Referenceproteome;Transmembrane;Transmembranehelix;Ublconjugationpathway;Zinc;Zinc-finger	2.50869	0.0208987	0.531416	2.41154	4.10182	0.0299165	0.349885	2.37158	A2AN08;A2AN08-3	A2AN08;A2AN08-2;A2AN08-3;A2AN08-5;Z4YMA7	UBR4_MOUSE	Ubr4	E3 ubiquitin-protein ligase UBR4
	14.3766	14.7677	14.7331	14.4125	13.7607	14.2897	14.5364	15.1615	14.3818	14.0098	14.9345	13.7357	14.1126	13.8286	15.2237	14.8311	14.6049	14.6468	14.0175	cellular macromolecule metabolic process;cellular metabolic process;cellular nitrogen compound metabolic process;cellular process;cellular response to stimulus;cellular response to stress;DNA metabolic process;DNA recombination;DNA repair;double-strand break repair;double-strand break repair via homologous recombination;endosome transport;establishment of localization;establishment of localizatio…		AP-type membrane coat adaptor complex;cell part;cytoplasm;cytoplasmic part;endosome;intracellular membrane-bounded organelle;intracellular organelle;intracellular organelle part;intracellular part;late endosome;lysosome;lytic vacuole;macromolecular complex;membrane part;membrane-bounded organelle;nuclear part;nucleoplasm;nucleus;organelle;organelle part;protein complex;vacuole	Completeproteome;Proteomicsidentification;Referenceproteome	0.285234	0.611328	0.182226	0.495058	1.00698	0.163352	0.540538	1.38936	A2ANC6	A2ANC6	A2ANC6_MOUSE	Ap5s1	Adaptor-related protein 5 complex, sigma 1 subunit
	15.6137	15.7711	15.6289	15.5039	15.7874	15.3448	16.1473	15.7491	15.8331	15.0564	15.726	14.5676	16.1796	16.5215	15.6232	15.5569	14.9215	15.3453	16.3736				Completeproteome;Proteomicsidentification;Referenceproteome	0.287786	0.673934	0.107536	0.418383	0.0376297	0.94486	-0.0461424	-0.0872196	A2ANP1	A2ANP1	A2ANP1_MOUSE	Fam219a	2310028H24Rik protein
	12.6979	13.3141	12.4407	12.1342	12.0696	12.2994	12.2226	12.8011	10.8463	13.6456	13.4203	12.534	13.2975	13.1146	12.9987	13.5591	11.5558	12.5712	12.6128	biological regulation;cellular component organization;cellular component organization or biogenesis;cellular membrane organization;cellular process;establishment of localization;establishment of localization in cell;establishment of protein localization;intracellular protein transport;intracellular transport;membrane organization;positive regulation of biological process;positive regulation of ce…	binding;glutamate receptor binding;identical protein binding;protein binding;protein dimerization activity;protein homodimerization activity;receptor binding	cell body;cell junction;cell part;cell projection;cell projection part;cytoplasmic part;cytoskeletal part;dendritic shaft;dendritic spine;early endosome membrane;endosomal part;endosome membrane;excitatory synapse;integral to membrane;integral to plasma membrane;intracellular organelle part;intracellular part;intrinsic to membrane;intrinsic to plasma membrane;membrane;membrane part;neuron project…	Celljunction;Cellmembrane;Cellprojection;Completeproteome;Endosome;Membrane;Postsynapticcellmembrane;Referenceproteome;Signal-anchor;Synapse;Transmembrane;Transmembranehelix	0.506624	0.337152	-0.488916	-0.891888	0.723474	0.245373	-0.542882	-1.13539	A2ANU3	A2ANU3;B1AYD3;B1AYD4;B1AYD5;B1AYD6	SYNG1_MOUSE	Syndig1	Synapse differentiation-inducing gene protein 1
	13.1228	11.5072	11.1307	12.9375	12.6178	12.725	12.0349	12.393	11.3366	12.1838	10.2436	10.8438	8.96437	11.407	12.1189	12.3028	11.0065	12.2227	11.4955		adenyl nucleotide binding;adenyl ribonucleotide binding;ATP binding;ATPase activity;binding;catalytic activity;hydrolase activity;hydrolase activity, acting on acid anhydrides;hydrolase activity, acting on acid anhydrides, in phosphorus-containing anhydrides;nucleoside-triphosphatase activity;nucleotide binding;purine nucleotide binding;purine ribonucleoside triphosphate binding;purine ribonucleo…	cell part;cytoplasm;cytoskeleton;intermediate filament cytoskeleton;intracellular membrane-bounded organelle;intracellular non-membrane-bounded organelle;intracellular organelle;intracellular organelle part;intracellular part;membrane;membrane-bounded organelle;non-membrane-bounded organelle;nuclear part;nucleolus;nucleus;organelle;organelle part	ATP-binding;Completeproteome;Nucleotide-binding;Proteomicsidentification;Referenceproteome	0.0996057	0.826138	-0.140804	-0.226458	0.984212	0.118642	1.10076	1.57344	A2ANY6;J3QMC5	A2ANY6;J3QMC5	A2ANY6_MOUSE;J3QMC5_MOUSE	Mdn1	Midasin
	15.0575	16.0069	15.0065	15.5306	15.8186	14.6289	13.8897	13.9604	14.8371	15.2579	15.6264	15.6767	15.527	16.1227	15.0349	14.3694	14.5656	14.6746	15.5768	biological regulation;catabolic process;cellular lipid metabolic process;cellular metabolic process;cellular process;cellular response to stimulus;glycerolipid metabolic process;glycerophospholipid metabolic process;intracellular signal transduction;lipid catabolic process;lipid metabolic process;metabolic process;organophosphate metabolic process;phosphatidylinositol metabolic process;phospholip…	binding;calcium ion binding;catalytic activity;cation binding;hydrolase activity;hydrolase activity, acting on ester bonds;ion binding;lipase activity;metal ion binding;molecular transducer activity;phosphatidylinositol phospholipase C activity;phospholipase activity;phospholipase C activity;phosphoric diester hydrolase activity;phosphoric ester hydrolase activity;signal transducer activity	cell part;cytoplasm;intracellular part;membrane;plasma membrane	Alternativesplicing;Calcium;Cellmembrane;Completeproteome;Cytoplasm;Hydrolase;Lipiddegradation;Lipidmetabolism;Membrane;Metal-binding;Phosphoprotein;Referenceproteome;Repeat;Transducer	2.14553	0.011455	-1.15501	-2.83183	1.85449	0.0380922	-0.797889	-2.24896	A2AP18-2;A2AP18-3	A2AP18;A2AP18-2;A2AP18-3;A2AP18-4;A2AP18-5;F7C3A0;H3BIW6;H3BK11	PLCH2_MOUSE	Plch2	Isoform 2 of 1-phosphatidylinositol 4,5-bisphosphate phosphodiesterase eta-2
	12.7903	12.8886	13.0884	12.8983	13.2742	13.0122	12.9866	13.1202	13.3914	12.3291	13.0083	12.9132	12.5103	12.7827	12.7795	13.3733	13.012	12.9271	13.1999			cell part;integral to membrane;intrinsic to membrane;membrane part	Completeproteome;Glycoprotein;Kelchrepeat;Membrane;Phosphoprotein;Referenceproteome;Repeat;Transmembrane;Transmembranehelix	0.510441	0.522363	0.139661	0.614573	1.18446	0.180262	0.349634	1.32514	A2APT9	A2APT9	KLD7A_MOUSE	Klhdc7a	Kelch domain-containing protein 7A
	11.9846	12.5259	12.797	11.6819	11.9935	14.8001	14.3302	14.65	14.5172	11.015	9.99399	10.4448	11.4232	10.9992	11.6004	12.8814	11.6346	11.0619	11.3851	actin cytoskeleton organization;actin filament-based process;biological regulation;cellular component organization;cellular component organization at cellular level;cellular component organization or biogenesis;cellular component organization or biogenesis at cellular level;cellular process;cortical actin cytoskeleton organization;cortical cytoskeleton organization;cytoskeleton organization;organ…		cell part;cytoplasm;intracellular part	Alternativesplicing;Completeproteome;Cytoplasm;Lipoprotein;Myristate;Referenceproteome	4.57523	0.00188235	2.37778	6.87675	1.33591	0.0694645	0.937449	1.88374	A2APV2	A2APV2;F8VPR2	FMNL2_MOUSE	Fmnl2	Formin-like protein 2
	16.6809	17.0588	16.8057	17.0496	16.6301	17.1144	17.2339	17.2526	17.0494	16.3115	16.363	16.3656	16.4539	16.4917	16.837	16.9039	16.6987	16.8683	16.8131	actin cytoskeleton organization;actin filament-based process;biological regulation;cellular component organization;cellular component organization at cellular level;cellular component organization or biogenesis;cellular component organization or biogenesis at cellular level;cellular process;cortical actin cytoskeleton organization;cortical cytoskeleton organization;cytoskeleton organization;organ…		cell part;cytoplasm;intracellular part	Alternativesplicing;Completeproteome;Cytoplasm;Lipoprotein;Myristate;Referenceproteome	1.61937	0.104379	0.317554	1.50727	4.69913	0.0134653	0.427094	2.88679	A2APV2-3	Q9JL26;A2APV2;A0A1W2P6X3;A2AB60;A2APV2-2;A2APV2-3;A2AQW2;F8VPR2;Q9JL26-2	FMNL2_MOUSE	Fmnl2	Isoform 3 of Formin-like protein 2
	15.8767	16.0082	15.7484	15.5395	16.3502	15.8182	15.1617	15.3169	15.7697	16.6755	16.6906	16.3102	16.4838	16.3934	16.1686	16.1047	15.9237	16.2343	16.5174	adult behavior;adult locomotory behavior;adult walking behavior;behavior;biological regulation;cation transport;cellular chemical homeostasis;cellular homeostasis;cellular ion homeostasis;cellular process;chemical homeostasis;establishment of localization;homeostatic process;ion homeostasis;ion transmembrane transport;ion transport;locomotory behavior;metal ion transport;monovalent inorganic cati…	cation channel activity;cation transmembrane transporter activity;channel activity;gated channel activity;ion channel activity;ion transmembrane transporter activity;passive transmembrane transporter activity;sodium channel activity;substrate-specific channel activity;substrate-specific transmembrane transporter activity;substrate-specific transporter activity;transmembrane transporter activity;t…	axon;axon part;cation channel complex;cell body;cell junction;cell part;cell projection;cell projection part;cell-cell contact zone;cell-cell junction;initial segment;intercalated disc;ion channel complex;macromolecular complex;membrane;membrane part;neuron projection;neuronal cell body;node of Ranvier;plasma membrane part;protein complex;sodium channel complex;T-tubule;voltage-gated sodium chann…	Completeproteome;Ionchannel;Iontransport;Membrane;Referenceproteome;Sodium;Sodiumchannel;Sodiumtransport;Transmembrane;Transmembranehelix;Transport;Voltage-gatedchannel	0.967781	0.174173	-0.387998	-1.24998	1.5083	0.15016	-0.320999	-1.4402	A2APX8;A2APX8-2;A2APX8-3	A2APX8;A2APX8-2;A2APX8-3	SCN1A_MOUSE	Scn1a	Sodium channel protein type 1 subunit alpha
	15.4291	15.283	15.1941	14.8577	15.4371	14.4513	15.2841	15.3324	14.4719	15.3473	15.1349	15.203	15.5267	15.6408	15.0945	15.5332	15.4012	15.0943	15.5256	cellular component assembly;cellular component assembly at cellular level;cellular component biogenesis;cellular component organization;cellular component organization at cellular level;cellular component organization or biogenesis;cellular component organization or biogenesis at cellular level;cellular macromolecular complex assembly;cellular macromolecular complex subunit organization;cellular …	catalytic activity;methyltransferase activity;transferase activity;transferase activity, transferring one-carbon groups	cell part;cytoplasmic part;extrinsic to membrane;extrinsic to mitochondrial inner membrane;extrinsic to organelle membrane;intracellular membrane-bounded organelle;intracellular organelle;intracellular organelle part;intracellular part;membrane part;membrane-bounded organelle;mitochondrial membrane part;mitochondrial part;mitochondrion;organelle;organelle part	Alternativesplicing;Completeproteome;Membrane;Methyltransferase;Mitochondrion;Mitochondrioninnermembrane;Referenceproteome;Transferase;Transitpeptide	0.716164	0.266517	-0.35527	-1.02619	0.111219	0.886168	-0.0407822	-0.171831	A2APY7	A2APY7	NDUF5_MOUSE	Ndufaf5	Arginine-hydroxylase NDUFAF5, mitochondrial
	12.8329	13.6713	14.6517	13.2658	13.5088	15.5375	15.2818	15.8271	15.5558	13.4897	13.1381	12.2035	12.6102	13.2717	14.5481	14.596	15.1735	14.8806	13.7559	biological regulation;biosynthetic process;blastocyst growth;cell fate commitment;cell fate commitment involved in formation of primary germ layers;cell surface receptor linked signaling pathway;cellular biosynthetic process;cellular component organization;cellular component organization at cellular level;cellular component organization or biogenesis;cellular component organization or biogenesis …	binding;DNA binding;nucleic acid binding;single-stranded DNA binding;structure-specific DNA binding	Cdc73/Paf1 complex;cell part;intracellular non-membrane-bounded organelle;intracellular organelle;intracellular organelle part;intracellular part;macromolecular complex;non-membrane-bounded organelle;nuclear part;nucleolus;nucleoplasm part;organelle;organelle part;protein complex;transcription elongation factor complex	Activator;Coiledcoil;Completeproteome;DNA-binding;Nucleus;Phosphoprotein;Referenceproteome;Transcription;Transcriptionregulation;Wntsignalingpathway	3.05338	0.00245014	1.96446	4.31125	2.9457	0.00476471	1.64817	3.80158	A2AQ19	A2AQ19	RTF1_MOUSE	Rtf1	RNA polymerase-associated protein RTF1 homolog
	17.4217	17.1267	17.0261	17.0843	17.116	17.3088	17.4464	18.2832	17.3496	17.2319	17.2557	17.151	17.2947	16.9429	17.4664	17.4149	17.6882	17.8488	17.3121	anatomical structure development;developmental process;embryonic skeletal system development;skeletal system development;system development		cell part;cytoplasm;intracellular part	Alternativesplicing;Coiledcoil;Completeproteome;Cytoplasm;Developmentalprotein;Glycoprotein;Phosphoprotein;Referenceproteome	1.09086	0.130805	0.442024	1.39421	1.89873	0.0925232	0.370832	1.71752	A2AQ25	A2AQ25;A2AQ25-2;A2AQ25-3;A2AQ25-4;A2AQ25-5;A2AQ25-6;A2AQ25-9;D3Z781;E9QAU4	SKT_MOUSE	Skt	Sickle tail protein
	10.6787	11.5766	10.1274	11.0145	10.4241	9.49859	10.2149	10.3851	10.6406	12.6601	9.55586	9.36221	10.5286	10.875	11.0937	12.2468	10.5399	12.3871	10.09				Completeproteome;Proteomicsidentification;Referenceproteome	0.831053	0.167489	-0.579457	-1.27092	0.407377	0.417712	0.675128	0.79881	A2AQ87;F7AIV2	A2AQ87;F7AIV2	A2AQ87_MOUSE;F7AIV2_MOUSE	Shf	Src homology 2 domain containing F (Fragment)
	10.7567	11.3929	11.2331	10.5978	12.1842	10.4855	10.1273	10.7264	10.9214	9.73247	11.4175	11.4357	10.8272	11.8941	12.3608	11.6279	10.6191	11.3667	10.4297	biological regulation;cellular process;cellular response to stimulus;intracellular signal transduction;positive regulation of catalytic activity;positive regulation of GTPase activity;positive regulation of hydrolase activity;positive regulation of molecular function;regulation of biological process;regulation of catabolic process;regulation of catalytic activity;regulation of cellular catabolic …	enzyme regulator activity;GTPase regulator activity;guanyl-nucleotide exchange factor activity;nucleoside-triphosphatase regulator activity;Ral guanyl-nucleotide exchange factor activity;Ras guanyl-nucleotide exchange factor activity;small GTPase regulator activity	cell part;cytoplasm;intracellular part;membrane;plasma membrane	3D-structure;Alternativesplicing;Cellmembrane;Completeproteome;Cytoplasm;Guanine-nucleotidereleasingfactor;Membrane;Referenceproteome	1.00655	0.109659	-0.667759	-1.48207	0.167882	0.739948	0.219432	0.358697	A2AR50;A2AR50-2;A2AR50-3	A2AR50;A2AR50-2;A2AR50-3;A2AR50-4;A0A0A0MQE4	RGPS1_MOUSE	Ralgps1	Ras-specific guanine nucleotide-releasing factor RalGPS1
	14.3026	14.7415	14.8242	14.3599	14.9776	15.3011	14.1086	14.3614	14.7905	13.9399	14.5068	14.7117	14.4628	14.9746	14.5729	14.6667	14.3815	13.9237	14.8677	alcohol metabolic process;carbohydrate metabolic process;cellular carbohydrate metabolic process;cellular metabolic process;cellular process;inositol metabolic process;metabolic process;polyol metabolic process;primary metabolic process;small molecule metabolic process	acid phosphatase activity;adenyl nucleotide binding;adenyl ribonucleotide binding;ATP binding;binding;catalytic activity;diphosphoinositol-pentakisphosphate kinase activity;hydrolase activity;hydrolase activity, acting on ester bonds;inositol 1,3,4,5,6-pentakisphosphate kinase activity;inositol hexakisphosphate 1-kinase activity;inositol hexakisphosphate 3-kinase activity;inositol hexakisphosphat…	cell part;cytoplasm;cytoplasmic part;cytosol;intracellular organelle part;intracellular part;membrane;nuclear part;nucleoplasm;organelle part;plasma membrane	Alternativesplicing;ATP-binding;Cellmembrane;Completeproteome;Cytoplasm;Kinase;Membrane;Nucleotide-binding;Phosphoprotein;Referenceproteome;Transferase	0.000944356	0.99832	-0.000773716	-0.00206725	0.0557869	0.929041	-0.0366589	-0.109718	A2ARP1;A2ARP1-2;A2ARP1-3	A2ARP1;A2ARP1-2;A2ARP1-3;A2ARP1-7	VIP1_MOUSE	Ppip5k1	Inositol hexakisphosphate and diphosphoinositol-pentakisphosphate kinase 1
	16.0882	14.9886	15.5521	16.7173	15.2136	13.1292	17.1828	14.0143	13.4564	15.401	14.7233	14.4806	15.0548	15.6321	14.1188	15.6868	13.8866	14.3021	14.4017				ANKrepeat;Completeproteome;Referenceproteome;Repeat	0.703168	0.164747	-1.26627	-1.27826	0.7831	0.217948	-0.579163	-1.20968	A2ARS0	A2ARS0	ANR63_MOUSE	Ankrd63	Ankyrin repeat domain-containing protein 63
	16.2978	10.0721	16.7088	9.43156	16.9182	16.4524	15.4029	15.8323	16.0477	16.7678	9.97639	17.2337	10.2631	16.6566	11.5689	16.4488	16.692	16.666	16.8382	biological regulation;biosynthetic process;cellular biosynthetic process;cellular macromolecule biosynthetic process;cellular macromolecule metabolic process;cellular metabolic process;cellular nitrogen compound metabolic process;cellular process;macromolecule biosynthetic process;macromolecule metabolic process;metabolic process;nitrogen compound metabolic process;nucleic acid metabolic process;…	nucleic acid binding transcription factor activity;sequence-specific DNA binding RNA polymerase II transcription factor activity;sequence-specific DNA binding transcription factor activity	cell part;intracellular membrane-bounded organelle;intracellular organelle;intracellular part;membrane-bounded organelle;nucleus;organelle	Completeproteome;Referenceproteome	0.48968	0.274642	2.0481	1.00893	0.323902	0.472925	1.46324	0.71404	A2ARU6	A2ARU6	A2ARU6_MOUSE	Zscan29	Zinc finger SCAN domains 29
	14.9174	15.0541	15.888	15.5128	14.8856	15.3164	14.1887	14.6322	15.1176	14.1128	14.1514	15.01	13.9727	13.3374	14.1951	14.7415	15.0156	14.8316	14.574			cell part;cell projection;cilium;cytoplasmic part;intracellular membrane-bounded organelle;intracellular organelle;intracellular part;membrane-bounded organelle;mitochondrion;motile cilium;organelle	Coiledcoil;Completeproteome;Referenceproteome;Repeat	0.688478	0.250347	-0.437869	-1.05952	0.988594	0.164792	0.55467	1.38304	A2ARZ3	A2ARZ3	FSIP2_MOUSE	Fsip2	Fibrous sheath-interacting protein 2
	12.1292	12.7805	9.5815	12.7868	13.5856	13.6742	12.8248	13.3763	12.7929	11.5763	13.6912	10.874	12.2522	12.9241	12.4133	11.1058	13.7758	10.7393	11.254	biological regulation;cation transport;cellular chemical homeostasis;cellular homeostasis;cellular ion homeostasis;cellular process;chemical homeostasis;establishment of localization;homeostatic process;ion homeostasis;ion transmembrane transport;ion transport;metal ion transport;monovalent inorganic cation transport;regulation of action potential;regulation of action potential in neuron;regulati…	cation channel activity;cation transmembrane transporter activity;channel activity;gated channel activity;ion channel activity;ion transmembrane transporter activity;passive transmembrane transporter activity;sodium channel activity;substrate-specific channel activity;substrate-specific transmembrane transporter activity;substrate-specific transporter activity;transmembrane transporter activity;t…	cation channel complex;cell part;cytoplasm;intracellular part;ion channel complex;macromolecular complex;membrane;membrane part;plasma membrane;plasma membrane part;protein complex;sodium channel complex;voltage-gated sodium channel complex	Completeproteome;Ionchannel;Iontransport;Membrane;Proteomicsidentification;Referenceproteome;Sodium;Sodiumchannel;Sodiumtransport;Transmembrane;Transmembranehelix;Transport;Voltage-gatedchannel	0.593033	0.231811	0.994319	1.10177	0.221977	0.644301	-0.405932	-0.481426	A2ASI5;A2ASI5-2;A2ASI5-3	A2ASI5;A0A571BEB6;A0A571BFW3;A0A571BG54;A2ASI5-2;A2ASI5-3	SCN3A_MOUSE	Scn3a	Sodium channel protein type 3 subunit alpha
	13.4625	14.1766	13.5292	13.764	13.8728	14.3738	13.8702	13.8458	14.1221	13.586	13.6799	13.9401	13.7045	13.7622	14.1939	13.9028	13.7521	13.5157	13.5832	biological regulation;cell communication;cell differentiation;cell-cell signaling;cellular component organization;cellular component organization or biogenesis;cellular developmental process;cellular localization;cellular macromolecule localization;cellular macromolecule metabolic process;cellular membrane organization;cellular metabolic process;cellular process;cellular protein localization;deve…	acetylcholine receptor regulator activity;ATPase inhibitor activity;ATPase regulator activity;binding;calcium ion binding;carbohydrate binding;cation binding;chondroitin sulfate binding;dystroglycan binding;enzyme inhibitor activity;enzyme regulator activity;glycoprotein binding;glycosaminoglycan binding;heparan sulfate proteoglycan binding;ion binding;ion channel binding;metal ion binding;monosa…	basal lamina;basement membrane;cell junction;cell part;cell surface;cytoplasm;cytoplasmic part;extracellular matrix;extracellular matrix part;extracellular membrane-bounded organelle;extracellular organelle;extracellular region;extracellular region part;extracellular space;extracellular vesicular exosome;Golgi apparatus part;Golgi lumen;integral to membrane;intracellular organelle lumen;intracell…	3D-structure;Alternativesplicing;Calcium;Celljunction;Cellmembrane;Completeproteome;Developmentalprotein;Differentiation;Disulfidebond;EGF-likedomain;Glycoprotein;Heparansulfate;LamininEGF-likedomain;Membrane;Polymorphism;Proteoglycan;Referenceproteome;Repeat;Signal-anchor;Synapse;Transmembrane;Transmembranehelix	0.819141	0.260917	0.291933	1.03729	0.158518	0.835703	0.05502	0.234171	A2ASQ1;A2ASQ1-2;A2ASQ1-3	A2ASQ1;M0QWP1;Z4YK85;A2ASQ1-2;A2ASQ1-3	AGRIN_MOUSE	Agrn	Agrin
	16.5619	16.7436	16.6923	16.7915	16.5574	16.6148	17.2231	17.0071	16.4939	16.7099	16.5751	16.6568	16.5316	16.5382	16.774	16.6963	16.9544	16.6356	16.4688	anatomical structure development;anatomical structure formation involved in morphogenesis;anterior/posterior pattern specification;developmental process;heart development;organ development;pattern specification process;regionalization;segmentation;somitogenesis	adenyl nucleotide binding;adenyl ribonucleotide binding;ankyrin binding;ATP binding;binding;catalytic activity;cation binding;cytoskeletal protein binding;ion binding;kinase activity;metal ion binding;nucleotide binding;phosphotransferase activity, alcohol group as acceptor;protein binding;protein kinase activity;protein serine/threonine kinase activity;purine nucleotide binding;purine ribonucleo…	cell part;cytoplasm;intracellular membrane-bounded organelle;intracellular organelle;intracellular part;membrane-bounded organelle;nucleus;organelle	Alternativesplicing;ATP-binding;Calcium;Calmodulin-binding;Coiledcoil;Completeproteome;Cytoplasm;Directproteinsequencing;Disulfidebond;Immunoglobulindomain;Isopeptidebond;Kelchrepeat;Kinase;Magnesium;Metal-binding;Nucleotide-binding;Nucleus;Phosphoprotein;Referenceproteome;Repeat;Serine/threonine-proteinkinase;TPRrepeat;Transferase;Ublconjugation;WDrepeat	0.480108	0.50293	0.165376	0.64011	0.569914	0.5901	0.103513	0.552977	A2ASS6	A2ASS6;A0A5K1VVQ9;A2ASS6-2;E9Q8N1;A0A5K1VVQ1	TITIN_MOUSE	Ttn	Titin
	17.5027	17.2237	17.1892	17.1371	17.2943	16.694	17.3034	16.8975	16.6554	16.8606	16.8123	16.7946	16.7074	16.5438	16.6557	17.0331	16.726	16.947	16.6753	adipose tissue development;anatomical structure development;ATP metabolic process;calcium ion transmembrane transport;calcium ion transport;camera-type eye development;cation transport;cellular metabolic process;cellular nitrogen compound metabolic process;cellular process;cellular respiration;developmental process;divalent inorganic cation transport;divalent metal ion transport;energy derivation…	binding;calcium ion binding;cation binding;ion binding;metal ion binding	cell part;cytoplasmic part;extracellular membrane-bounded organelle;extracellular organelle;extracellular region part;extracellular vesicular exosome;integral to membrane;intracellular membrane-bounded organelle;intracellular organelle;intracellular organelle part;intracellular part;intrinsic to membrane;membrane;membrane part;membrane-bounded organelle;membrane-bounded vesicle;mitochondrial inne…	Alternativesplicing;Calcium;Completeproteome;Membrane;Metal-binding;Mitochondrion;Mitochondrioninnermembrane;Referenceproteome;Repeat;Transmembrane;Transmembranehelix;Transport	1.42655	0.0994626	-0.381793	-1.53313	0.283399	0.76366	0.0636753	0.326872	A2ASZ8-5	A2ASZ8;A2ASZ8-2;A2ASZ8-3;A2ASZ8-4;A2ASZ8-5;Z4YLR9	SCMC2_MOUSE	Slc25a25	Isoform 5 of Mitochondrial adenyl nucleotide antiporter SLC25A25
	9.95735	14.8766	14.2088	15.2699	15.3533	15.6035	16.3027	15.8926	15.4687	15.9661	15.4168	12.6564	15.7844	14.8364	15.6761	15.5433	15.9668	15.6699	15.0426	anatomical structure development;anatomical structure morphogenesis;catabolic process;cellular catabolic process;cellular macromolecule catabolic process;cellular macromolecule metabolic process;cellular metabolic process;cellular nitrogen compound metabolic process;cellular process;developmental process;liver development;macromolecule catabolic process;macromolecule metabolic process;metabolic p…	binding;nucleic acid binding;RNA binding	cell part;cytoplasm;cytoplasmic part;exon-exon junction complex;intracellular membrane-bounded organelle;intracellular organelle;intracellular organelle part;intracellular part;macromolecular complex;membrane-bounded organelle;nuclear part;nucleus;organelle;organelle part;perinuclear region of cytoplasm;protein complex	Completeproteome;Proteomicsidentification;Referenceproteome	0.827177	0.107246	1.8837	1.49324	0.486342	0.358461	0.647717	0.90023	A2AT37	A2AT37;F6Q3G7	RENT2_MOUSE	Upf2	Regulator of nonsense transcripts 2
	13.7689	13.438	14.0426	13.4306	14.0085	13.679	13.7223	14.4773	13.767	12.6948	13.6901	13.7076	13.5017	13.6104	13.4501	14.17	13.8992	13.6978	13.9026			extracellular membrane-bounded organelle;extracellular organelle;extracellular region part;extracellular vesicular exosome;membrane-bounded organelle;membrane-bounded vesicle;organelle;vesicle	Completeproteome;Proteomicsidentification;Referenceproteome	0.333495	0.580776	0.173678	0.535639	0.897449	0.228607	0.383025	1.17971	A2ATK9	A2ATK9;A2ATL0;A2ATL1	A2ATK9_MOUSE	Fam171a1	Family with sequence similarity 171, member A1
	10.2641	15.9734	9.98859	15.9913	16.2012	15.5275	15.5761	15.7422	15.6749	10.0311	11.1239	11.5023	10.0229	10.369	15.5749	15.5738	16.1076	10.4607	10.8285	biological adhesion;cell adhesion;cellular process	binding;calcium ion binding;cation binding;chromatin binding;ion binding;metal ion binding	cell part;cytoplasm;extracellular region;intracellular part;membrane	Alternativesplicing;Calcium;Celladhesion;Completeproteome;Cytoplasm;Disulfidebond;EGF-likedomain;Glycoprotein;Membrane;Referenceproteome;Repeat;Secreted;Signal;Sushi	0.55862	0.226927	1.94648	1.11313	1.36456	0.0395203	3.09927	2.22727	A2AVA0	A2AVA0;A2AVA0-2	SVEP1_MOUSE	Svep1	Sushi, von Willebrand factor type A, EGF and pentraxin domain-containing protein 1
	13.7934	13.6703	16.0604	14.9146	13.6024	15.7839	15.3209	15.0915	15.8324	9.85938	12.6349	14.6669	13.4379	11.7865	14.8556	14.7443	14.6493	13.7201	14.4968	cellular process;establishment of localization;transmembrane transport;transport		cell part;integral to membrane;intrinsic to membrane;membrane part	Alternativesplicing;Completeproteome;Glycoprotein;Membrane;Referenceproteome;Transmembrane;Transmembranehelix	1.03451	0.07924	1.09894	1.6551	1.3778	0.0444753	2.01608	2.16006	A2AVZ9;A2AVZ9-2	A2AVZ9;A2AVZ9-2	S43A3_MOUSE	Slc43a3	Equilibrative nucleobase transporter 1
	16.324	16.9041	16.0438	16.3994	16.6886	17.2013	16.0923	16.0154	16.8724	16.6781	16.6792	16.9095	16.4196	17.4145	16.4952	16.6851	16.6366	16.3496	16.9312	biological regulation;cell cycle;cellular process;positive regulation of catalytic activity;positive regulation of GTPase activity;positive regulation of hydrolase activity;positive regulation of molecular function;regulation of biological process;regulation of catabolic process;regulation of catalytic activity;regulation of cellular catabolic process;regulation of cellular metabolic process;regu…	binding;enzyme activator activity;enzyme binding;enzyme regulator activity;GTPase activator activity;GTPase binding;GTPase regulator activity;nucleoside-triphosphatase regulator activity;protein binding;Rab GTPase binding;Ras GTPase binding;small GTPase binding	cell part;cytoplasmic part;cytoskeletal part;cytosol;intracellular organelle part;intracellular part;microtubule organizing center;organelle part	Alternativesplicing;Cellcycle;Coiledcoil;Completeproteome;Cytoplasm;Cytoskeleton;GTPaseactivation;Phosphoprotein;Referenceproteome	0.0872257	0.86379	0.0733739	0.180211	0.480222	0.492842	-0.200641	-0.682765	A2AWA9	A6H6A9;A2AWA9;A2AWA9-2	RBGP1_MOUSE	Rabgap1	Rab GTPase-activating protein 1
	15.977	16.1435	16.0802	15.9912	16.2703	14.9412	14.6609	14.8513	14.5989	16.4155	17.0814	16.7726	16.736	16.815	16.714	16.9986	16.4648	16.536	16.776			cell part;cytoplasm;intracellular membrane-bounded organelle;intracellular organelle;intracellular organelle part;intracellular part;membrane-bounded organelle;nuclear part;nucleoplasm;nucleus;organelle;organelle part	Completeproteome;Proteomicsidentification;Referenceproteome	5.70637	0.00193939	-1.32936	-6.88394	0.184879	0.805029	-0.0662148	-0.273676	A2AWI7	A2AWI7	A2AWI7_MOUSE	Sh3glb2	Endophilin-B2
	11.5191	10.2616	10.0991	10.5614	9.74174	12.1812	10.9899	10.4199	12.1574	12.0813	10.068	10.6762	11.5211	10.5863	10.7208	9.73534	10.4698	11.9828	10.453		enzyme regulator activity;GTPase regulator activity;guanyl-nucleotide exchange factor activity;nucleoside-triphosphatase regulator activity;Ras guanyl-nucleotide exchange factor activity;Rho guanyl-nucleotide exchange factor activity;small GTPase regulator activity	cell part;cytoplasm;intracellular part	Alternativesplicing;Completeproteome;Cytoplasm;Guanine-nucleotidereleasingfactor;Phosphoprotein;Referenceproteome	1.03133	0.0834382	1.0005	1.62745	0.253776	0.619642	-0.314238	-0.512297	A2AWP8;A2AWP8-2;A2AWP8-3;A2AWP8-4;A2AWP8-5	A2AWP8;A2AWP8-2;A2AWP8-3;A2AWP8-4;A2AWP8-5;A2AWP6;F6S3V7	ARGAL_MOUSE	Arhgef10l	Rho guanine nucleotide exchange factor 10-like protein
	14.1137	13.8918	13.6124	13.6336	13.7849	13.4238	13.9025	14.2198	13.3029	13.4661	14.029	13.5401	13.6764	13.5865	13.225	13.8768	13.5724	13.5722	13.814	biological regulation;cellular process;cellular response to stimulus;cognition;establishment of localization;intracellular signal transduction;multicellular organismal process;neurological system process;regulation of biological process;regulation of cellular process;response to stimulus;signal transduction;system process;transmembrane transport;transport		cell part;extracellular membrane-bounded organelle;extracellular organelle;extracellular region part;extracellular vesicular exosome;integral to membrane;intrinsic to membrane;membrane part;membrane-bounded organelle;membrane-bounded vesicle;organelle;vesicle	Completeproteome;Proteomicsidentification;Referenceproteome	0.173395	0.764814	-0.0950246	-0.302355	0.118356	0.872808	-0.0475176	-0.189113	A2AWR3;A2AWR3-2	A2AWR3;A2AWR3-2;A2AWR3-4;F6Z6G4	LYCHS_MOUSE	Gpr155	Lysosomal cholesterol signaling protein
	11.3897	11.2232	11.3337	12.5385	12.1867	11.2196	12.4476	11.868	11.0101	11.1812	12.3981	10.6372	13.3072	12.2908	12.9394	11.7046	12.2764	12.7367	13.2951	aromatic compound biosynthetic process;biosynthetic process;cellular aromatic compound metabolic process;cellular biosynthetic process;cellular macromolecule metabolic process;cellular metabolic process;cellular nitrogen compound biosynthetic process;cellular nitrogen compound metabolic process;cellular process;cellular protein metabolic process;coenzyme biosynthetic process;coenzyme metabolic pr…	adenyl nucleotide binding;adenyl ribonucleotide binding;adenylyltransferase activity;ATP binding;binding;catalytic activity;cation binding;ion binding;metal ion binding;nucleotide binding;nucleotidyltransferase activity;protein adenylyltransferase activity;purine nucleotide binding;purine ribonucleoside triphosphate binding;purine ribonucleotide binding;ribonucleotide binding;small protein activa…	cell part;cytoplasmic part;cytosol;intracellular part	ATP-binding;Completeproteome;Cytoplasm;Disulfidebond;Metal-binding;Molybdenumcofactorbiosynthesis;Multifunctionalenzyme;Nucleotide-binding;Referenceproteome;Transferase;tRNAprocessing;Zinc	0.0863666	0.855923	-0.0980605	-0.190681	0.545355	0.320436	0.627532	0.969121	A2BDX3	A2BDX3	MOCS3_MOUSE	Mocs3	Adenylyltransferase and sulfurtransferase MOCS3
	12.0694	12.7648	10.7773	12.3043	12.3446	10.1735	9.42544	11.2951	12.3022	10.7414	12.8616	11.2873	12.0399	12.4691	11.2907	12.0954	11.6888	12.8012	11.379	cellular component movement;cellular process;microtubule-based movement;microtubule-based process		cell part;centrosome;cytoplasmic dynein complex;cytoplasmic part;cytoskeletal part;dynein complex;intracellular non-membrane-bounded organelle;intracellular organelle;intracellular organelle part;intracellular part;macromolecular complex;microtubule;microtubule associated complex;microtubule organizing center;non-membrane-bounded organelle;organelle;organelle part;protein complex;vesicle	Completeproteome;Proteomicsidentification;Referenceproteome;Repeat;WDrepeat	0.977391	0.0847036	-1.25304	-1.61894	0.0208907	0.971392	-0.0288551	-0.0501956	A2BFF5;A2BFF9;Q3TPJ8	A2BFF5;A2BFF9;Q3TPJ8	A2BFF5_MOUSE;A2BFF9_MOUSE;Q3TPJ8_MOUSE	Dync1i2	Cytoplasmic dynein 1 intermediate chain 2
	15.7373	15.5371	15.6765	15.8173	15.6159	15.8994	15.756	15.751	15.8275	15.6078	15.7535	15.6369	15.897	15.6484	16.0391	15.9623	15.7636	16.0259	15.9156	anatomical structure development;anatomical structure formation involved in morphogenesis;androgen receptor signaling pathway;ATP-dependent chromatin remodeling;biological regulation;biosynthetic process;blood vessel development;cardiac cell differentiation;cardiac chamber development;cardiac muscle cell differentiation;cell differentiation;cellular biosynthetic process;cellular component disasse…	binding;DNA binding;ligand-dependent nuclear receptor binding;nucleic acid binding;protein binding;receptor binding	cell part;chromatin;chromatin remodeling complex;chromosomal part;intracellular organelle part;intracellular part;macromolecular complex;nBAF complex;npBAF complex;nuclear chromatin;nuclear chromosome part;nuclear part;nucleoplasm;organelle part;protein complex;SWI/SNF complex;SWI/SNF-type complex	Acetylation;Alternativesplicing;Chromatinregulator;Completeproteome;DNA-binding;Neurogenesis;Nucleus;Phosphoprotein;Referenceproteome;Transcription;Transcriptionregulation	1.12965	0.387582	0.131636	0.808716	1.89748	0.175194	0.232593	1.34645	A2BH40	A2BH40;A2BH40-2;A2BH40-3;A2BH40-4;E9QAQ7	ARI1A_MOUSE	Arid1a	AT-rich interactive domain-containing protein 1A
	13.0648	13.5525	12.4275	13.6638	13.1211	12.3684	12.2111	11.9894	13.0007	13.1597	12.1278	12.1658	13.0788	13.4728	13.6146	13.2124	13.3657	13.3436	12.5859	biological regulation;cellular component assembly;cellular component assembly at cellular level;cellular component organization;cellular component organization at cellular level;cellular component organization or biogenesis;cellular component organization or biogenesis at cellular level;cellular macromolecular complex assembly;cellular macromolecular complex subunit organization;cellular process;…	activating transcription factor binding;binding;chromatin binding;protein binding;protein binding transcription factor activity;RNA polymerase II transcription coactivator activity;RNA polymerase II transcription cofactor activity;RNA polymerase II transcription factor binding transcription factor activity;RNA polymerase II transcription factor binding transcription factor activity involved in po…	cell part;chromatin;chromosomal part;heterochromatin;intracellular membrane-bounded organelle;intracellular organelle;intracellular organelle part;intracellular part;membrane-bounded organelle;nuclear chromatin;nuclear chromosome part;nuclear heterochromatin;nuclear part;nuclear periphery;nucleoplasm;nucleus;organelle;organelle part	Completeproteome;Proteomicsidentification;Referenceproteome	1.3708	0.052974	-0.773563	-1.87453	0.641269	0.305905	0.423435	0.997122	A2BI12	A2BI12	A2BI12_MOUSE	Psip1	PC4 and SFRS1-interacting protein
	10.7436	10.993	10.8827	11.4772	13.1073	16.2178	14.6658	14.6981	12.0539	10.4477	10.7866	12.1043	9.6936	13.051	15.6883	14.4791	14.2599	13.5036	10.2131	aerobic respiration;anatomical structure morphogenesis;behavior;biological regulation;carbohydrate homeostasis;cell communication;cell part morphogenesis;cell surface receptor linked signaling pathway;cellular component morphogenesis;cellular component organization;cellular component organization at cellular level;cellular component organization or biogenesis;cellular component organization or bi…	binding;catalytic activity;insulin-activated receptor activity;kinase activity;molecular transducer activity;odorant binding;pheromone binding;phosphotransferase activity, alcohol group as acceptor;protein kinase activity;protein tyrosine kinase activity;receptor activity;signal transducer activity;signaling receptor activity;transferase activity;transferase activity, transferring phosphorus-cont…	cell part;cytoplasmic part;cytosol;extracellular region;extracellular region part;extracellular space;intracellular membrane-bounded organelle;intracellular organelle;intracellular part;membrane-bounded organelle;nucleus;organelle	3D-structure;Allergen;Completeproteome;Disulfidebond;Pheromone-binding;Referenceproteome;Secreted;Signal;Transport	1.8696	0.00951005	2.96814	2.95296	1.22149	0.0573007	2.41218	2.00656	A2BIM8;B5X0G2;P02762;P04938;P11588;P11589;P11591	P02762;P04938;P11588;P11589;P11591;B5X0G2;A2AKN8;A2AKN9;A2BIM8;A2BIN1;A2CEK6;A2CEK7;A2CEL1;A9R9W0;Q4FZE8;Q58EV3;A2BIN0;A2CEK9;B8JI96	MUP11_MOUSE;MUP17_MOUSE;MUP18_MOUSE;MUP1_MOUSE;MUP2_MOUSE;MUP5_MOUSE;MUP6_MOUSE	Mup1;Mup11;Mup17;Mup18;Mup2;Mup5;Mup6	Major urinary protein 18
	14.1682	14.3582	14.1379	13.8842	13.7562	14.0758	13.7683	13.9846	14.1952	14.6249	14.653	14.8295	14.5354	14.5619	14.6991	14.3501	14.9402	14.9699	14.8261	biological regulation;positive regulation of catalytic activity;positive regulation of GTPase activity;positive regulation of hydrolase activity;positive regulation of molecular function;regulation of biological process;regulation of catabolic process;regulation of catalytic activity;regulation of cellular catabolic process;regulation of cellular metabolic process;regulation of cellular process;r…	adenyl nucleotide binding;adenyl ribonucleotide binding;ATP binding;binding;catalytic activity;cation binding;enzyme regulator activity;GTPase regulator activity;guanyl-nucleotide exchange factor activity;ion binding;kinase activity;metal ion binding;nucleoside-triphosphatase regulator activity;nucleotide binding;phosphotransferase activity, alcohol group as acceptor;protein kinase activity;prote…	cell part;cytoplasm;cytoskeleton;extracellular membrane-bounded organelle;extracellular organelle;extracellular region part;extracellular vesicular exosome;intracellular non-membrane-bounded organelle;intracellular organelle;intracellular part;membrane-bounded organelle;membrane-bounded vesicle;non-membrane-bounded organelle;organelle;vesicle	3D-structure;Alternativeinitiation;Alternativesplicing;ATP-binding;Completeproteome;Cytoplasm;Cytoskeleton;Directproteinsequencing;Disulfidebond;Guanine-nucleotidereleasingfactor;Immunoglobulindomain;Kinase;Magnesium;Metal-binding;Nucleotide-binding;Phosphoprotein;Referenceproteome;Repeat;Serine/threonine-proteinkinase;SH3domain;Transferase	0.145026	0.828046	-0.0549569	-0.224221	0.425736	0.61395	0.116143	0.519226	A2CG49	A2CG49;A2CG49-2;A2CG49-4;A2CG49-6;A2CG49-7;D3Z4R2;D3Z532;D3Z534;D3Z535;F6QYT9	KALRN_MOUSE	Kalrn	Kalirin
	9.87938	10.8365	11.0907	11.0064	12.6198	11.0528	9.94152	11.556	10.8733	9.97948	11.1542	10.9644	10.9946	11.2863	10.838	11.9683	11.4091	10.514	10.4493	biological regulation;positive regulation of catalytic activity;positive regulation of GTPase activity;positive regulation of hydrolase activity;positive regulation of molecular function;regulation of biological process;regulation of catabolic process;regulation of catalytic activity;regulation of cellular catabolic process;regulation of cellular metabolic process;regulation of cellular process;r…	adenyl nucleotide binding;adenyl ribonucleotide binding;ATP binding;binding;catalytic activity;cation binding;enzyme regulator activity;GTPase regulator activity;guanyl-nucleotide exchange factor activity;ion binding;kinase activity;metal ion binding;nucleoside-triphosphatase regulator activity;nucleotide binding;phosphotransferase activity, alcohol group as acceptor;protein kinase activity;prote…	cell part;cytoplasm;cytoskeleton;extracellular membrane-bounded organelle;extracellular organelle;extracellular region part;extracellular vesicular exosome;intracellular non-membrane-bounded organelle;intracellular organelle;intracellular part;membrane-bounded organelle;membrane-bounded vesicle;non-membrane-bounded organelle;organelle;vesicle	3D-structure;Alternativeinitiation;Alternativesplicing;ATP-binding;Completeproteome;Cytoplasm;Cytoskeleton;Directproteinsequencing;Disulfidebond;Guanine-nucleotidereleasingfactor;Immunoglobulindomain;Kinase;Magnesium;Metal-binding;Nucleotide-binding;Phosphoprotein;Referenceproteome;Repeat;Serine/threonine-proteinkinase;SH3domain;Transferase	0.153061	0.736875	-0.230649	-0.338929	0.169567	0.753914	0.159981	0.340496	A2CG49-4	A2CG49-4;A2CG49-6;D3Z4R2;D3Z532;D3Z534	KALRN_MOUSE	Kalrn	Isoform 4 of Kalirin
	9.76346	10.8957	11.9754	10.7566	10.2707	11.8366	11.752	10.2339	11.7913	10.8308	10.8992	12.5371	11.4318	10.2513	10.7741	11.0962	10.8129	10.1987	10.8667	biological regulation;biosynthetic process;cellular biosynthetic process;cellular component organization;cellular component organization at cellular level;cellular component organization or biogenesis;cellular component organization or biogenesis at cellular level;cellular macromolecule biosynthetic process;cellular macromolecule metabolic process;cellular metabolic process;cellular nitrogen comp…	binding;DNA binding;nucleic acid binding;regulatory region DNA binding;regulatory region nucleic acid binding;transcription regulatory region DNA binding	cell part;intracellular membrane-bounded organelle;intracellular organelle;intracellular part;membrane-bounded organelle;nucleus;organelle	Alternativesplicing;Coiledcoil;Completeproteome;DNA-binding;Nucleus;Phosphoprotein;Referenceproteome;Transcription;Transcriptionregulation	0.593926	0.256512	0.671088	1.04702	0.498428	0.381611	-0.440324	-0.858473	A2CG63;A2CG63-2	A2CG63;A0A1Y7VIX3;A2CG63-2;Z4YL44;Z4YMH1	ARI4B_MOUSE	Arid4b	AT-rich interactive domain-containing protein 4B
	12.5543	13.3579	12.9618	12.8478	13.2057	13.1621	12.6789	12.918	12.5053	12.7599	13.287	12.9772	13.0402	13.7436	13.5682	13.0689	11.3118	12.7878	12.8671				Coiledcoil;Completeproteome;Phosphoprotein;Referenceproteome	0.366107	0.562342	-0.169455	-0.560109	0.49868	0.381462	-0.440822	-0.858943	A2RSJ4	A2RSJ4;Q8C318	BLT3B_MOUSE	Bltp3b	Bridge-like lipid transfer protein family member 3B
	11.9302	13.1346	13.0569	12.9339	13.3191	13.4646	13.7653	13.7268	12.756	13.6425	12.7114	12.279	12.7705	13.3385	12.651	13.0945	13.8555	13.192	13.0891	biological regulation;positive regulation of catalytic activity;positive regulation of GTPase activity;positive regulation of hydrolase activity;positive regulation of molecular function;regulation of biological process;regulation of catabolic process;regulation of catalytic activity;regulation of cellular catabolic process;regulation of cellular metabolic process;regulation of cellular process;r…	enzyme regulator activity;GTPase regulator activity;guanyl-nucleotide exchange factor activity;nucleoside-triphosphatase regulator activity;Rab guanyl-nucleotide exchange factor activity;Ras guanyl-nucleotide exchange factor activity;small GTPase regulator activity	cell part;integral to membrane;intrinsic to membrane;membrane;membrane part	Acetylation;Completeproteome;Guanine-nucleotidereleasingfactor;Membrane;Phosphoprotein;Referenceproteome;Repeat;Transmembrane;Transmembranehelix	0.81618	0.176447	0.553224	1.24362	0.316073	0.588249	0.228016	0.556176	A2RSQ0	A2RSQ0	DEN5B_MOUSE	Dennd5b	DENN domain-containing protein 5B
	16.375	16.2471	16.2103	16.4012	16.4655	15.8424	16.3243	16.0437	15.9757	16.2804	16.3504	16.332	16.326	16.1828	16.274	16.4164	16.2114	16.4115	16.3592	cellular macromolecule metabolic process;cellular metabolic process;cellular nitrogen compound metabolic process;cellular process;guanosine metabolic process;heterocycle metabolic process;macromolecule metabolic process;macromolecule modification;metabolic process;ncRNA metabolic process;ncRNA processing;nitrogen compound metabolic process;nucleic acid metabolic process;nucleobase-containing comp…	binding;catalytic activity;cation binding;identical protein binding;ion binding;iron ion binding;metal ion binding;nucleic acid binding;oxidoreductase activity;oxidoreductase activity, acting on paired donors, with incorporation or reduction of molecular oxygen;oxidoreductase activity, acting on paired donors, with incorporation or reduction of molecular oxygen, 2-oxoglutarate as one donor, and i…		Alternativesplicing;Completeproteome;Dioxygenase;Iron;Metal-binding;Oxidoreductase;Referenceproteome;tRNAprocessing	1.57988	0.120833	-0.293294	-1.43394	0.35054	0.810496	0.0401749	0.267583	A2RSX7	A2RSX7;A2RSX7-2;E0CZH0;G3UW53	TYW5_MOUSE	Tyw5	tRNA wybutosine-synthesizing protein 5
	9.94612	11.8755	11.5288	9.89744	10.1802	11.0539	11.5665	10.3709	10.7069	11.2788	12.0596	10.8719	8.61526	10.8032	11.4509	9.54086	10.7541	10.4064	10.406	cellular component organization;cellular component organization at cellular level;cellular component organization or biogenesis;cellular component organization or biogenesis at cellular level;cellular macromolecule metabolic process;cellular metabolic process;cellular process;cellular protein metabolic process;chromatin modification;chromatin organization;chromosome organization;covalent chromati…	acetyltransferase activity;catalytic activity;H4 histone acetyltransferase activity;histone acetyltransferase activity;histone acetyltransferase activity (H4-K16 specific);histone acetyltransferase activity (H4-K5 specific);histone acetyltransferase activity (H4-K8 specific);lysine N-acetyltransferase activity;N-acetyltransferase activity;N-acyltransferase activity;transferase activity;transferas…	cell part;histone acetyltransferase complex;intracellular membrane-bounded organelle;intracellular non-membrane-bounded organelle;intracellular organelle;intracellular organelle part;intracellular part;macromolecular complex;membrane-bounded organelle;non-membrane-bounded organelle;nuclear part;nucleolus;nucleoplasm;nucleoplasm part;nucleus;organelle;organelle part;protein complex	Alternativesplicing;Chromatinregulator;Completeproteome;Nucleus;Phosphoprotein;Referenceproteome	0.177551	0.702901	0.238948	0.380628	0.124583	0.79529	-0.21412	-0.285169	A2RSY1;A2RSY1-2;A2RSY1-3	A2RSY1;A2RSY1-2;A2RSY1-3	KANL3_MOUSE	Kansl3	KAT8 regulatory NSL complex subunit 3
	16.9233	17.2174	16.6426	17.0212	16.924	15.945	16.6664	15.8321	16.3097	17.1118	17.1839	17.122	17.0624	17.4011	17.014	17.2472	16.927	16.955	17.0991			cell part;cytoplasm;intracellular part	Completeproteome;Leucine-richrepeat;Referenceproteome;Repeat;Ublconjugationpathway	2.20169	0.0170677	-0.757404	-2.55291	0.791308	0.482125	-0.127788	-0.698745	A2RT62	A2RT62;A0A494B9I8	FXL16_MOUSE	Fbxl16	F-box/LRR-repeat protein 16
	13.8447	13.7751	13.9047	13.7597	13.6112	13.5821	13.2702	13.4094	13.4064	13.8391	13.5181	13.6199	13.8115	13.7876	13.5602	14.0234	14.0407	13.9341	13.811	biological regulation;cell surface receptor linked signaling pathway;cellular process;cellular response to stimulus;negative regulation of biological process;negative regulation of cell communication;negative regulation of cellular process;negative regulation of cytokine-mediated signaling pathway;negative regulation of response to cytokine stimulus;negative regulation of response to stimulus;neg…	adenyl nucleotide binding;adenyl ribonucleotide binding;ATP binding;binding;nucleotide binding;purine nucleotide binding;purine ribonucleoside triphosphate binding;purine ribonucleotide binding;ribonucleotide binding	cell part;cytoplasm;intracellular part;membrane;plasma membrane	ATP-binding;Cellmembrane;Coiledcoil;Completeproteome;Cytoplasm;Lipoprotein;Membrane;Methylation;Nucleotide-binding;Palmitate;Phosphoprotein;Prenylation;Referenceproteome;Repeat	2.58935	0.0407214	-0.362078	-2.02018	0.743328	0.441516	0.158647	0.762172	A2TJV2	A2TJV2	PALM3_MOUSE	Palm3	Paralemmin-3
	14.4825	14.7681	14.9215	14.611	14.9028	14.9757	14.5973	14.0831	15.0319	14.4996	14.5425	14.5172	14.4963	14.6988	14.9812	14.2355	14.4462	14.588	14.7098		binding;mRNA binding;nucleic acid binding;nucleotide binding;poly(A) RNA binding;poly(U) RNA binding;poly-purine tract binding;poly-pyrimidine tract binding;RNA binding;single-stranded RNA binding	cell part;cytoplasm;cytoplasmic part;intracellular membrane-bounded organelle;intracellular non-membrane-bounded organelle;intracellular organelle;intracellular part;macromolecular complex;membrane-bounded organelle;non-membrane-bounded organelle;nucleus;organelle;ribonucleoprotein complex;RNA granule;stress granule	Completeproteome;Cytoplasm;Proteomicsidentification;Referenceproteome;Repeat;RNA-binding	0.113378	0.842577	-0.0652028	-0.207163	0.118809	0.880266	0.0412437	0.178667	A3KFU5;Q6PHQ9	A3KFU5;A3KFU8;Q6PHQ9;Q91YZ8	A3KFU5_MOUSE;Q6PHQ9_MOUSE	Pabpc4	Polyadenylate-binding protein
	15.0044	15.0201	14.8638	14.9492	15.0735	14.6716	13.8737	13.4329	14.8465	14.329	14.5966	14.3495	14.5013	14.5102	13.9755	13.9966	14.2952	14.5678	14.6208	adenosine metabolic process;catabolic process;cellular catabolic process;cellular metabolic process;cellular nitrogen compound catabolic process;cellular nitrogen compound metabolic process;cellular process;dephosphorylation;heterocycle catabolic process;heterocycle metabolic process;metabolic process;nitrogen compound metabolic process;nucleobase-containing compound catabolic process;nucleobase-…	5'-nucleotidase activity;binding;catalytic activity;cation binding;hydrolase activity;hydrolase activity, acting on ester bonds;ion binding;magnesium ion binding;metal ion binding;nucleotidase activity;nucleotide binding;phosphatase activity;phosphoric ester hydrolase activity	cell part;cytoplasm;intracellular part	Completeproteome;Cytoplasm;Hydrolase;Magnesium;Nucleotide-binding;Nucleotidemetabolism;Referenceproteome	1.46593	0.0449121	-0.776062	-1.96104	0.542532	0.497993	-0.166157	-0.6766	A3KFX0	A3KFX0	5NT1A_MOUSE	Nt5c1a	Cytosolic 5'-nucleotidase 1A
	12.7498	13.561	13.5956	13.6972	13.5604	13.5537	12.7049	10.8808	13.1516	12.0727	12.4722	12.818	13.0074	12.6521	12.0414	11.7806	12.9897	12.1703	12.3369		catalytic activity;hydrolase activity	cell part;extracellular membrane-bounded organelle;extracellular organelle;extracellular region part;extracellular vesicular exosome;intracellular organelle part;intracellular part;membrane-bounded organelle;membrane-bounded vesicle;nuclear part;nucleoplasm;organelle;organelle part;vesicle	Alternativesplicing;Completeproteome;Referenceproteome	0.783912	0.153392	-0.860013	-1.31514	0.650386	0.329791	-0.340717	-0.950885	A3KG59	A3KG59;A3KG59-2	P20D2_MOUSE	Pm20d2	Xaa-Arg dipeptidase
	15.5729	15.294	15.0846	15.2419	15.2319	14.7544	14.9254	14.9699	15.0149	14.4434	14.8107	14.4376	14.7414	14.947	14.877	14.9844	14.889	14.4961	14.8485		binding;calcium ion binding;cation binding;enzyme activator activity;enzyme regulator activity;GTPase activator activity;GTPase regulator activity;ion binding;metal ion binding;nucleoside-triphosphatase regulator activity		Completeproteome;GTPaseactivation;Referenceproteome;Repeat	2.0374	0.0595448	-0.36889	-1.81259	0.509004	0.542407	0.142959	0.616683	A3KGB4	A3KGB4	TBC8B_MOUSE	Tbc1d8b	TBC1 domain family member 8B
	14.6414	14.6627	15.4736	14.995	14.6073	15.1206	14.9177	14.5963	15.3408	13.0923	13.8568	14.497	14.2891	14.024	14.9074	14.8358	14.8903	15.0448	14.77	biological regulation;catabolic process;cellular process;cellular response to stimulus;intracellular signal transduction;lipid catabolic process;lipid metabolic process;metabolic process;multicellular organismal process;neurological system process;primary metabolic process;regulation of biological process;regulation of cellular process;response to stimulus;sensory perception;sensory perception of…	binding;calcium ion binding;catalytic activity;cation binding;hydrolase activity;hydrolase activity, acting on ester bonds;ion binding;lipase activity;metal ion binding;molecular transducer activity;phosphatidylinositol phospholipase C activity;phospholipase activity;phospholipase C activity;phosphoric diester hydrolase activity;phosphoric ester hydrolase activity;signal transducer activity	cell part;cytoplasm;intracellular part	Alternativesplicing;Calcium;Coiledcoil;Completeproteome;Hydrolase;Lipiddegradation;Lipidmetabolism;Metal-binding;Phosphoprotein;Referenceproteome;Transducer	0.201706	0.724437	0.117851	0.353943	2.29319	0.0175363	0.937808	2.71426	A3KGF7	A3KGF7;E9PYI3;A3KGF7-2;A3KGF7-3	PLCB2_MOUSE	Plcb2	1-phosphatidylinositol 4,5-bisphosphate phosphodiesterase beta-2
	15.754	15.4735	16.0451	15.7197	15.7697	15.9534	15.497	15.0444	15.8132	15.6775	15.7259	15.4638	15.3904	14.8439	15.3306	15.8636	15.9931	15.612	15.976	attachment of spindle microtubules to chromosome;attachment of spindle microtubules to kinetochore;biological regulation;cell cycle checkpoint;cellular component organization;cellular component organization at cellular level;cellular component organization or biogenesis;cellular component organization or biogenesis at cellular level;cellular localization;cellular macromolecule localization;cellul…		acrosomal vesicle;cell part;cytoplasm;cytoplasmic membrane-bounded vesicle;cytoplasmic part;cytoplasmic vesicle;extracellular membrane-bounded organelle;extracellular organelle;extracellular region part;extracellular vesicular exosome;intracellular membrane-bounded organelle;intracellular organelle;intracellular organelle part;intracellular part;membrane-bounded organelle;membrane-bounded vesicle…	Completeproteome;Proteomicsidentification;Referenceproteome	0.376635	0.550689	-0.175383	-0.575431	0.868689	0.255577	0.334756	1.11013	A3KGI3	A3KGI3	A3KGI3_MOUSE	Knl1	Kinetochore scaffold 1
	14.4624	15.0171	14.493	13.284	14.549	14.4783	15.857	15.1498	15.4162	14.1118	14.312	14.4175	14.5252	15.074	14.9318	14.9883	15.5465	15.3413	14.896	biological regulation;cellular process;cellular response to stimulus;intracellular signal transduction;Ral protein signal transduction;Ras protein signal transduction;regulation of biological process;regulation of cellular localization;regulation of cellular process;regulation of exocyst localization;regulation of localization;regulation of protein localization;response to stimulus;signal transdu…	binding;enzyme activator activity;enzyme regulator activity;GTPase activator activity;GTPase regulator activity;nucleoside-triphosphatase regulator activity;protein binding;protein dimerization activity;protein heterodimerization activity	cell part;cytoplasm;cytoplasmic part;cytosol;extracellular region part;extracellular space;intracellular part;membrane;plasma membrane	Alternativesplicing;Completeproteome;Cytoplasm;GTPaseactivation;Phosphoprotein;Referenceproteome	1.12691	0.0750317	0.864228	1.68482	1.87215	0.046984	0.652662	2.12851	A3KGS3;A3KGS3-2	A3KGS3;A0A0A0MQD7;A0A2I3BPN8;A3KGS3-2;F7CGP0	RGPA2_MOUSE	Ralgapa2	Ral GTPase-activating protein subunit alpha-2
	12.1404	12.5852	12.4474	12.8958	12.8575	12.6265	12.4454	13.2298	12.8934	12.0933	11.6971	12.9881	11.5688	11.4329	13.1954	13.4773	13.1982	11.8941	12.0216		binding;calcium ion binding;cation binding;cytoskeletal protein binding;ion binding;metal ion binding;protein binding;protein dimerization activity;protein heterodimerization activity;spectrin binding	adherens junction;anchoring junction;cell cortex part;cell junction;cell part;cell-cell adherens junction;cell-cell junction;contractile fiber part;cortical cytoskeleton;cuticular plate;cytoplasmic part;cytoskeletal part;cytoskeleton;extracellular membrane-bounded organelle;extracellular organelle;extracellular region part;extracellular vesicular exosome;fascia adherens;intracellular membrane-bou…	Calcium;Completeproteome;Proteomicsidentification;Referenceproteome;Repeat;SH3domain	0.444641	0.481019	0.213522	0.672233	0.991409	0.135899	0.801292	1.50079	A3KGU9;E9Q447	A3KGU9;E9Q447	A3KGU9_MOUSE;E9Q447_MOUSE	Sptan1	Spectrin alpha, non-erythrocytic 1
	16.3218	16.3024	16.4618	16.505	16.2417	16.5103	16.6442	16.3555	16.4641	16.2366	16.3664	16.5656	16.5033	16.4683	16.844	16.3378	16.0167	16.4331	16.626			extracellular membrane-bounded organelle;extracellular organelle;extracellular region part;extracellular vesicular exosome;membrane-bounded organelle;membrane-bounded vesicle;organelle;vesicle	Alternativesplicing;Completeproteome;Referenceproteome;Repeat;TPRrepeat	0.84119	0.448956	0.127008	0.716551	0.0556286	0.939688	0.023513	0.0938387	A3KMP2	A3KMP2;A3KMP2-2	TTC38_MOUSE	Ttc38	Tetratricopeptide repeat protein 38
	21.619	21.3438	21.8482	21.5107	21.4878	20.9898	21.6054	21.3191	21.3361	22.1835	22.0439	22.0471	22.0857	21.7962	21.8542	21.9526	21.8477	21.7271	21.7795			cell part;cytoplasmic part;endoplasmic reticulum;endoplasmic reticulum membrane;endoplasmic reticulum part;integral to membrane;intracellular membrane-bounded organelle;intracellular organelle;intracellular organelle part;intracellular part;intrinsic to membrane;membrane;membrane part;membrane-bounded organelle;organelle;organelle membrane;organelle part;smooth endoplasmic reticulum	Completeproteome;Endoplasmicreticulum;Membrane;Proteomicsidentification;Referenceproteome;Transmembrane;Transmembranehelix	0.881334	0.272387	-0.249304	-1.01353	1.55015	0.243556	-0.199078	-1.14123	A3QM89;Q7M6W1	A3QM89;Q7M6W1	A3QM89_MOUSE;Q7M6W1_MOUSE	Rtn1	Reticulon (Fragment)
	9.07108	10.5017	12.8696	9.71392	10.6323	12.2091	12.5317	13.3977	12.103	12.3323	11.3652	10.405	10.3572	10.6397	10.4272	12.1859	12.1474	12.4666	10.4343	biological regulation;biosynthetic process;cellular biosynthetic process;cellular macromolecule biosynthetic process;cellular macromolecule metabolic process;cellular metabolic process;cellular nitrogen compound metabolic process;cellular process;macromolecule biosynthetic process;macromolecule metabolic process;metabolic process;nitrogen compound metabolic process;nucleic acid metabolic process;…	binding;cation binding;ion binding;metal ion binding;transition metal ion binding;zinc ion binding	cell part;intracellular membrane-bounded organelle;intracellular organelle;intracellular part;membrane-bounded organelle;nucleus;organelle	Activator;Alternativesplicing;Completeproteome;Metal-binding;Nucleus;Referenceproteome;Transcription;Transcriptionregulation;Zinc;Zinc-finger	1.44346	0.0259659	2.00263	2.29228	0.388561	0.451817	0.512387	0.745016	A6H5X4;A6H5X4-3	A6H5X4;A6H5X4-2;A6H5X4-3;B4XVP9	PHF11_MOUSE	Phf11	PHD finger protein 11
	13.4079	14.2322	13.8526	13.8127	13.8108	14.6146	13.4023	13.7465	14.2167	13.3565	13.4278	13.9913	13.5972	14.1972	14.192	13.6142	13.7091	13.842	13.7103	amine biosynthetic process;amine metabolic process;aspartate family amino acid biosynthetic process;aspartate family amino acid metabolic process;biosynthetic process;carboxylic acid biosynthetic process;carboxylic acid metabolic process;cellular amine metabolic process;cellular amino acid biosynthetic process;cellular amino acid metabolic process;cellular aromatic compound metabolic process;cell…	5-methyltetrahydrofolate-dependent methyltransferase activity;binding;catalytic activity;cation binding;cobalamin binding;homocysteine S-methyltransferase activity;ion binding;metal ion binding;methionine synthase activity;methyltransferase activity;S-adenosylmethionine-dependent methyltransferase activity;S-methyltransferase activity;tetrapyrrole binding;transferase activity;transferase activity…	cell part;cytoplasm;cytoplasmic part;cytosol;intracellular part	Amino-acidbiosynthesis;Cobalamin;Cobalt;Completeproteome;Cytoplasm;Metal-binding;Methioninebiosynthesis;Methyltransferase;Referenceproteome;Repeat;S-adenosyl-L-methionine;Transferase;Zinc	0.256691	0.643469	0.171778	0.456571	0.208483	0.753838	0.099498	0.340472	A6H5Y3	A6H5Y3;A0A1Y7VM88	METH_MOUSE	Mtr	Methionine synthase
	17.5034	17.8794	17.5782	17.7761	17.9649	17.6736	17.1317	17.2105	17.3948	18.0848	18.1866	17.8792	18.0159	18.2868	17.8708	17.862	17.9698	18.0385	18.3823	cellular process;membrane docking;vesicle docking;vesicle docking involved in exocytosis		cell cortex part;cell part;cytoplasmic part;exocyst;intracellular part;macromolecular complex;protein complex	Alternativesplicing;Coiledcoil;Completeproteome;Referenceproteome	1.49677	0.0908666	-0.387742	-1.58226	0.22774	0.780906	-0.065963	-0.302376	A6H5Z3	A6H5Z3;A6H5Z3-2	EXC6B_MOUSE	Exoc6b	Exocyst complex component 6B
	16.7978	16.7832	16.6801	16.8762	16.8872	16.6863	16.312	16.0044	16.2938	16.811	16.817	16.6789	16.8526	16.9831	16.7154	16.759	16.5869	16.5808	16.7152		binding;catalytic activity;cation binding;endopeptidase activity;hydrolase activity;ion binding;metal ion binding;metalloendopeptidase activity;metallopeptidase activity;peptidase activity;peptidase activity, acting on L-amino acid peptides	cell part;cytoplasmic part;intracellular membrane-bounded organelle;intracellular organelle;intracellular organelle lumen;intracellular organelle part;intracellular part;membrane-bounded organelle;membrane-enclosed lumen;mitochondrial matrix;mitochondrial part;mitochondrion;organelle;organelle lumen;organelle part	Acetylation;Calcium;Cobalt;Completeproteome;Hydrolase;Iron;Magnesium;Manganese;Metal-binding;Metalloprotease;Mitochondrion;Protease;Referenceproteome;Transitpeptide;Zinc	2.11701	0.0359757	-0.480766	-2.0914	1.48564	0.317205	-0.157057	-0.976073	A6H611	A6H611;A0A286YCX4;A0A286YDC5	MIPEP_MOUSE	Mipep	Mitochondrial intermediate peptidase
	17.4598	17.4043	17.5158	17.4821	17.3268	16.9455	17.2834	17.0905	17.2023	17.4523	17.4934	17.453	17.4624	17.4462	17.287	17.5258	17.3195	17.3757	17.3268	biological regulation;cellular macromolecule metabolic process;cellular metabolic process;cellular process;cellular protein metabolic process;cellular response to stimulus;cellular response to stress;macromolecule metabolic process;macromolecule methylation;macromolecule modification;metabolic process;methylation;one-carbon metabolic process;primary metabolic process;protein alkylation;protein me…	carboxyl-O-methyltransferase activity;catalytic activity;methyltransferase activity;O-methyltransferase activity;protein carboxyl O-methyltransferase activity;protein methyltransferase activity;S-adenosylmethionine-dependent methyltransferase activity;transferase activity;transferase activity, transferring one-carbon groups		Acetylation;Alternativesplicing;Completeproteome;DNAdamage;Methylation;Methyltransferase;Referenceproteome;S-adenosyl-L-methionine;Transferase	2.35355	0.0655809	-0.307342	-1.76124	1.22793	0.509588	-0.0944973	-0.660867	A6H630	A6H630;A6H630-2;A6H630-3;A6H630-4;D6RG65	ARMT1_MOUSE	Armt1	Damage-control phosphatase ARMT1
	12.8333	13.0951	13.2344	13.1015	12.7968	13.5819	12.9899	11.6944	13.1746	12.9368	12.6801	13.6063	12.5707	13.2636	13.0888	13.1726	10.9636	12.6191	13.3455	anatomical structure development;biological regulation;cell development;cellular developmental process;cellular process;developmental process;megakaryocyte development;positive regulation of catalytic activity;positive regulation of GTPase activity;positive regulation of hydrolase activity;positive regulation of molecular function;regulation of biological process;regulation of catabolic process;r…	binding;enzyme activator activity;enzyme binding;enzyme regulator activity;GTPase activator activity;GTPase binding;GTPase regulator activity;nucleoside-triphosphatase regulator activity;protein binding;Rab GTPase binding;Ras GTPase binding;small GTPase binding	cell part;cytoplasmic part;early endosome;endosome;Golgi apparatus;intracellular membrane-bounded organelle;intracellular organelle;intracellular part;membrane-bounded organelle;nucleus;organelle	Alternativesplicing;Completeproteome;GTPaseactivation;Phosphoprotein;Referenceproteome	0.158606	0.74917	-0.152008	-0.322912	0.342284	0.518381	-0.373537	-0.649146	A6H6A9	A6H6A9;A6H6A9-2	RBG1L_MOUSE	Rabgap1l	Rab GTPase-activating protein 1-like
	15.7164	16.1184	16.1443	16.3464	16.2171	15.6614	15.4975	15.0926	15.3766	15.0232	15.9219	16.1389	15.7131	16.6063	15.7671	15.2973	16.2097	15.7254	16.4013	anatomical structure development;biological regulation;cell development;cellular developmental process;cellular process;developmental process;megakaryocyte development;positive regulation of catalytic activity;positive regulation of GTPase activity;positive regulation of hydrolase activity;positive regulation of molecular function;regulation of biological process;regulation of catabolic process;r…	binding;enzyme activator activity;enzyme binding;enzyme regulator activity;GTPase activator activity;GTPase binding;GTPase regulator activity;nucleoside-triphosphatase regulator activity;protein binding;Rab GTPase binding;Ras GTPase binding;small GTPase binding	cell part;cytoplasmic part;early endosome;endosome;Golgi apparatus;intracellular membrane-bounded organelle;intracellular organelle;intracellular part;membrane-bounded organelle;nucleus;organelle	Alternativesplicing;Completeproteome;GTPaseactivation;Phosphoprotein;Referenceproteome	2.49848	0.0138651	-0.701483	-2.70233	0.000511735	0.999477	-0.000495148	-0.00116454	A6H6A9-3	A6H6A9-3	RBG1L_MOUSE	Rabgap1l	Isoform 3 of Rab GTPase-activating protein 1-like
	13.318	13.4102	13.668	14.4727	13.4834	14.0017	14.4669	14.8624	14.7485	13.7176	12.881	12.8705	13.5228	13.6307	14.0431	14.1236	13.8935	14.3986	13.7756	anatomical structure formation involved in morphogenesis;angiogenesis;biological regulation;developmental process;negative regulation of angiogenesis;negative regulation of biological process;negative regulation of blood vessel endothelial cell migration;negative regulation of cell communication;negative regulation of cell migration;negative regulation of cell migration involved in sprouting angi…		basement membrane;extracellular matrix part;extracellular membrane-bounded organelle;extracellular organelle;extracellular region part;extracellular space;extracellular vesicular exosome;membrane-bounded organelle;membrane-bounded vesicle;organelle;vesicle	Alternativesplicing;Angiogenesis;Coiledcoil;Completeproteome;Disulfidebond;Extracellularmatrix;Glycoprotein;Referenceproteome;Secreted;Signal	1.65419	0.0310828	0.849397	2.17592	2.01157	0.0343585	0.72237	2.29952	A6H6E2	A6H6E2;A6H6E2-2	MMRN2_MOUSE	Mmrn2	Multimerin-2
	13.1065	12.6537	12.9375	12.7479	13.2962	12.986	13.2034	12.8169	10.2539	12.6476	13.0055	13.5311	13.2021	13.6254	12.9703	13.6728	13.2827	12.9522	12.6949	cellular macromolecule metabolic process;cellular metabolic process;cellular process;cellular protein metabolic process;macromolecule metabolic process;macromolecule modification;metabolic process;primary metabolic process;protein metabolic process;protein modification by small protein conjugation;protein modification by small protein conjugation or removal;protein modification process;protein ub…	acid-amino acid ligase activity;catalytic activity;ligase activity;ligase activity, forming carbon-nitrogen bonds;small conjugating protein ligase activity;ubiquitin-protein ligase activity	cell part;cytoplasm;intracellular membrane-bounded organelle;intracellular organelle;intracellular part;membrane-bounded organelle;nucleus;organelle	Completeproteome;Ligase;Proteomicsidentification;Referenceproteome;Repeat;Ublconjugationpathway	0.465612	0.345723	-0.633286	-0.877489	0.137278	0.819474	-0.0877785	-0.254719	A6H6S0	A6H6S0	A6H6S0_MOUSE	Herc3	Hect domain and RLD 3
	12.1041	13.2775	12.5005	12.7228	12.3384	13.6314	13.4692	13.2562	13.4471	12.5813	12.5142	12.9112	12.8928	12.9539	13.3893	12.1812	14.4699	12.1308	12.2593	biological regulation;cellular component organization;cellular component organization or biogenesis;cellular localization;cellular macromolecule localization;cellular membrane organization;cellular process;cellular protein localization;cellular response to chemical stimulus;cellular response to endogenous stimulus;cellular response to hormone stimulus;cellular response to insulin stimulus;cellula…	enzyme regulator activity;GTPase regulator activity;guanyl-nucleotide exchange factor activity;nucleoside-triphosphatase regulator activity;Rab guanyl-nucleotide exchange factor activity;Ras guanyl-nucleotide exchange factor activity;small GTPase regulator activity	cell part;cytoplasmic membrane-bounded vesicle;cytoplasmic part;cytoplasmic vesicle;cytoplasmic vesicle membrane;cytoplasmic vesicle part;cytosol;insulin-responsive compartment;intracellular membrane-bounded organelle;intracellular organelle;intracellular organelle part;intracellular part;macromolecular complex;membrane;membrane part;membrane-bounded organelle;membrane-bounded vesicle;organelle;o…	Alternativesplicing;Cellmembrane;Completeproteome;Cytoplasm;Cytoplasmicvesicle;Guanine-nucleotidereleasingfactor;Membrane;Phosphoprotein;Proteintransport;Referenceproteome;Transport	2.08706	0.0169018	0.862349	2.56428	0.090593	0.861291	0.115372	0.202907	A6H8H2;A6H8H2-2	A6H8H2;A6H8H2-2;E9Q449	DEN4C_MOUSE	Dennd4c	DENN domain-containing protein 4C
	14.381	14.2574	14.0129	14.1847	14.2394	13.5785	13.7313	13.061	13.8819	14.6422	14.1795	14.5149	14.6091	14.8884	14.4069	14.2549	14.3601	14.6765	14.8522	cation transport;cellular component assembly;cellular component organization;cellular component organization or biogenesis;cellular potassium ion transport;cellular process;establishment of localization;ion transmembrane transport;ion transport;macromolecular complex assembly;macromolecular complex subunit organization;metal ion transport;monovalent inorganic cation transport;potassium ion transm…	cation channel activity;cation transmembrane transporter activity;channel activity;delayed rectifier potassium channel activity;gated channel activity;ion channel activity;ion transmembrane transporter activity;passive transmembrane transporter activity;potassium channel activity;substrate-specific channel activity;substrate-specific transmembrane transporter activity;substrate-specific transport…	cation channel complex;cell part;integral to membrane;intrinsic to membrane;ion channel complex;macromolecular complex;membrane part;plasma membrane part;potassium channel complex;protein complex;voltage-gated potassium channel complex	Completeproteome;Glycoprotein;Ionchannel;Iontransport;Membrane;Phosphoprotein;Potassium;Potassiumchannel;Potassiumtransport;Referenceproteome;Transmembrane;Transmembranehelix;Transport;Voltage-gatedchannel	2.18199	0.0210691	-0.651894	-2.40699	0.136209	0.848163	-0.0567188	-0.218855	A6H8H5	A6H8H5	KCNB2_MOUSE	Kcnb2	Potassium voltage-gated channel subfamily B member 2
	12.4406	12.6272	12.8094	12.708	12.6969	13.9472	13.302	13.3481	13.368	12.5409	12.7767	12.2197	12.8036	12.1144	13.3647	13.0625	13.1046	12.9879	12.8839	biological regulation;cellular process;cellular response to stimulus;intracellular signal transduction;positive regulation of catalytic activity;positive regulation of GTPase activity;positive regulation of hydrolase activity;positive regulation of molecular function;regulation of biological process;regulation of catabolic process;regulation of catalytic activity;regulation of cellular catabolic …	binding;enzyme activator activity;enzyme regulator activity;GTPase activator activity;GTPase regulator activity;nucleoside-triphosphatase regulator activity;protein binding;protein domain specific binding;SH3 domain binding	adherens junction;anchoring junction;cell junction;cell part;cell projection;cell-substrate adherens junction;cell-substrate junction;focal adhesion;intracellular;lamellipodium	Celljunction;Cellprojection;Completeproteome;GTPaseactivation;Phosphoprotein;Referenceproteome	3.05657	0.0061066	0.834924	3.32679	2.17819	0.0380902	0.589626	2.24879	A6X8Z5	A6X8Z5	RHG31_MOUSE	Arhgap31	Rho GTPase-activating protein 31
	16.1254	16.0415	16.0551	15.9435	16.0334	16.0035	16.1162	15.884	16.3632	15.6617	15.4692	15.8737	15.8593	15.3658	15.9136	16.2964	16.1586	15.7993	16.2171	carbohydrate metabolic process;cellular carbohydrate metabolic process;cellular macromolecule metabolic process;cellular metabolic process;cellular process;cellular protein metabolic process;glycosylation;macromolecule glycosylation;macromolecule metabolic process;macromolecule modification;metabolic process;peptidyl-amino acid modification;peptidyl-tryptophan modification;primary metabolic proce…	catalytic activity;mannosyltransferase activity;transferase activity;transferase activity, transferring glycosyl groups;transferase activity, transferring hexosyl groups	cell part;integral to membrane;intracellular organelle part;intracellular part;intrinsic to membrane;membrane;membrane part;nuclear inner membrane;nuclear membrane;nuclear part;organelle inner membrane;organelle membrane;organelle part	Alternativesplicing;Completeproteome;Glycosyltransferase;Membrane;Referenceproteome;Transferase;Transmembrane;Transmembranehelix	0.219262	0.794326	0.0519526	0.265647	1.83643	0.079726	0.431042	1.80458	A6X919	P0CW70;A6X919;A6X919-2	D19L1_MOUSE	Dpy19l1	Protein C-mannosyl-transferase DPY19L1
	14.3182	13.6098	14.7954	14.9155	13.0977	17.6399	15.2175	15.5507	16.3796	11.8327	12.2397	13.7961	12.7125	12.0101	16.7954	13.734	13.9662	13.8963	14.7859	acute inflammatory response;acute-phase response;amine metabolic process;aminoglycan metabolic process;carbohydrate metabolic process;defense response;glycosaminoglycan metabolic process;hyaluronan metabolic process;inflammatory response;macromolecule metabolic process;metabolic process;nitrogen compound metabolic process;polysaccharide metabolic process;primary metabolic process;response to chem…	endopeptidase inhibitor activity;endopeptidase regulator activity;enzyme inhibitor activity;enzyme regulator activity;peptidase inhibitor activity;peptidase regulator activity;serine-type endopeptidase inhibitor activity	blood microparticle;cell part;cytoplasm;extracellular membrane-bounded organelle;extracellular organelle;extracellular region part;extracellular vesicular exosome;intracellular part;membrane;membrane-bounded organelle;membrane-bounded vesicle;organelle;plasma membrane;vesicle	Acutephase;Alternativesplicing;Coiledcoil;Completeproteome;Disulfidebond;Glycoprotein;Proteaseinhibitor;Referenceproteome;Secreted;Serineproteaseinhibitor;Signal	1.89502	0.0110682	2.0496	2.85848	1.87398	0.0166824	2.11735	2.7507	A6X935	A6X935;A0A2K6EDJ7;E9PVD2;E9Q5L2;A6X935-2	ITIH4_MOUSE	Itih4	Inter alpha-trypsin inhibitor, heavy chain 4
	14.1213	14.8573	13.4787	14.1432	14.4912	13.8739	13.2446	12.086	13.8719	14.6105	14.3489	14.8461	14.4756	14.7319	13.7098	14.2798	13.6537	13.7147	14.7187	biological adhesion;biological regulation;cell adhesion;cell surface receptor linked signaling pathway;cell-matrix adhesion;cell-substrate adhesion;cellular component assembly;cellular component organization;cellular component organization or biogenesis;cellular process;cellular response to stimulus;enzyme linked receptor protein signaling pathway;integrin activation;integrin-mediated signaling p…	binding;lipid binding;phosphatidylinositol binding;phosphatidylinositol-3,4,5-trisphosphate binding;phospholipid binding	adherens junction;anchoring junction;cell junction;cell part;cell-substrate adherens junction;cell-substrate junction;cytoplasm;extrinsic to internal side of plasma membrane;extrinsic to membrane;extrinsic to plasma membrane;focal adhesion;intracellular membrane-bounded organelle;intracellular organelle;intracellular organelle part;intracellular part;membrane part;membrane-bounded organelle;nucle…	Completeproteome;Proteomicsidentification;Referenceproteome	1.13244	0.0702197	-0.949272	-1.72054	1.48694	0.0815408	-0.587255	-1.79277	A6X940	A6X940	A6X940_MOUSE	Fermt2	Fermitin family member 2 (Fragment)
	15.1869	15.3288	15.0581	15.1483	15.4809	14.8701	14.8427	14.2738	14.7222	13.7183	14.3434	14.3962	14.4234	14.9858	14.466	14.3108	14.2547	14.7158	14.9179	alcohol catabolic process;alcohol metabolic process;carbohydrate catabolic process;carbohydrate metabolic process;catabolic process;cellular carbohydrate catabolic process;cellular carbohydrate metabolic process;cellular metabolic process;cellular process;generation of precursor metabolites and energy;glucose catabolic process;glucose metabolic process;glycolysis;hexose catabolic process;hexose m…	aldehyde-lyase activity;carbon-carbon lyase activity;catalytic activity;fructose-bisphosphate aldolase activity;lyase activity		Completeproteome;Glycolysis;Lyase;Proteomicsidentification;Referenceproteome	2.18047	0.0267731	-0.563411	-2.27411	0.284712	0.648594	0.159635	0.474043	A6ZI47	A6ZI47	A6ZI47_MOUSE	Aldoart2	Fructose-bisphosphate aldolase
	15.8437	15.7722	15.9357	15.8363	15.793	16.0492	16.0388	15.7068	15.727	15.9328	15.6213	15.5311	15.7915	15.8492	15.9684	15.717	15.958	15.7668	15.9093				Alternativesplicing;Coiledcoil;Completeproteome;Phosphoprotein;Referenceproteome	0.197902	0.819225	0.0442762	0.234291	0.649924	0.536923	0.118728	0.624671	A8C756	A8C756	THADA_MOUSE	Thada	tRNA (32-2'-O)-methyltransferase regulator THADA
	22.8181	22.6642	22.9579	22.2897	22.6469	23.7414	23.3425	23.4584	23.487	22.7481	22.4893	22.4588	22.4736	22.5873	23.3297	23.2928	23.3947	22.7948	23.4686		binding;cation binding;heme binding;ion binding;iron ion binding;metal ion binding;oxygen binding;oxygen transporter activity;substrate-specific transporter activity;tetrapyrrole binding;transition metal ion binding;transporter activity	cell part;cytoplasmic part;cytosolic part;hemoglobin complex;intracellular part;macromolecular complex;protein complex	Completeproteome;Heme;Iron;Metal-binding;Oxygentransport;Proteomicsidentification;Referenceproteome;Transport	3.1211	0.00566623	0.831968	3.37281	3.18253	0.0107905	0.704698	3.05279	A8DUK4	P02088;A8DUK4;E9Q223	A8DUK4_MOUSE	Hbb-bs	Beta-globin
	10.767	10.5838	10.0195	12.2648	12.5029	13.3709	9.22553	11.5518	12.8301	NaN	NaN	NaN	NaN	NaN	NaN	NaN	NaN	NaN	NaN	biological regulation;positive regulation of biological process;positive regulation of cell differentiation;positive regulation of cellular process;positive regulation of developmental process;positive regulation of myeloid cell differentiation;positive regulation of myeloid leukocyte differentiation;regulation of biological process;regulation of cell differentiation;regulation of cellular proces…		cell part;extracellular membrane-bounded organelle;extracellular organelle;extracellular region part;extracellular vesicular exosome;integral to membrane;intrinsic to membrane;membrane part;membrane-bounded organelle;membrane-bounded vesicle;organelle;vesicle	Completeproteome;Disulfidebond;Glycoprotein;Immunoglobulindomain;Membrane;Polymorphism;Referenceproteome;Repeat;Signal;Transmembrane;Transmembranehelix	0.211288	0.625324	0.516967	0.477881	NaN	NaN	NaN	NaN	A8E0Y8	A8E0Y8;A0A0B4J1L8	IGSF2_MOUSE	Cd101	Immunoglobulin superfamily member 2
	14.7497	14.6959	15.0992	14.8883	14.9203	14.4807	14.3923	14.5695	14.3341	15.1909	15.3053	15.1809	15.453	15.3124	15.2207	15.1778	15.3423	14.9335	15.3626	establishment of localization;transport		cell part;integral to membrane;intrinsic to membrane;membrane part	Completeproteome;Proteomicsidentification;Referenceproteome	2.62018	0.0291199	-0.426535	-2.22009	0.396787	0.688624	-0.0811176	-0.42365	A8Y5H7;A8Y5H7-2;A8Y5H7-3	A8Y5H7;A8Y5H7-2;A8Y5H7-3	S14L1_MOUSE	Sec14l1	SEC14-like protein 1
	16.4256	16.0754	16.0275	16.4172	16.3551	15.3729	15.5343	15.5416	15.7678	16.1106	16.761	16.5161	16.4323	16.7788	16.4251	15.9837	15.6583	16.1448	16.5918	aggressive behavior;anatomical structure development;behavior;behavioral interaction between organisms;biological adhesion;biological regulation;brainstem development;cell adhesion;cellular chemical homeostasis;cellular component assembly;cellular component assembly at cellular level;cellular component organization;cellular component organization at cellular level;cellular component organization …	binding;neurexin family protein binding;protein binding	cell junction;cell part;cell projection;cell surface;dendrite;excitatory synapse;integral to membrane;integral to plasma membrane;intrinsic to membrane;intrinsic to plasma membrane;membrane;membrane part;neuron projection;plasma membrane;plasma membrane part;postsynaptic membrane;synapse;synapse part;synaptic membrane	Celljunction;Cellmembrane;Completeproteome;Disulfidebond;Membrane;Postsynapticcellmembrane;Referenceproteome;Signal;Synapse;Transmembrane;Transmembranehelix	3.19029	0.0071106	-0.706062	-3.19252	0.92835	0.22941	-0.359005	-1.17725	B0F2B4	B0F2B4;A0A6C1EJ07	NLGN4_MOUSE	Nlgn4l	Neuroligin 4-like
	15.5218	15.4165	15.3177	15.3901	15.4256	14.7269	14.8082	14.9132	15.0859	15.4854	15.3535	15.5143	15.3067	15.6956	15.0741	15.0758	14.9419	15.415	15.4507	anatomical structure development;biological adhesion;cell adhesion;cellular macromolecule metabolic process;cellular metabolic process;cellular process;cellular protein metabolic process;cerebellum development;cerebral cortex development;corpus callosum development;dephosphorylation;developmental process;hippocampus development;macromolecule metabolic process;macromolecule modification;metabolic …	catalytic activity;hydrolase activity;hydrolase activity, acting on ester bonds;phosphatase activity;phosphoprotein phosphatase activity;phosphoric ester hydrolase activity;protein tyrosine phosphatase activity	cell part;extracellular membrane-bounded organelle;extracellular organelle;extracellular region part;extracellular vesicular exosome;integral to membrane;intrinsic to membrane;membrane part;membrane-bounded organelle;membrane-bounded vesicle;organelle;vesicle	3D-structure;Alternativesplicing;Celladhesion;Completeproteome;Disulfidebond;Glycoprotein;Hydrolase;Immunoglobulindomain;Membrane;Proteinphosphatase;Receptor;Referenceproteome;Repeat;Signal;Transmembrane;Transmembranehelix	3.61271	0.00908545	-0.530782	-2.98885	1.28537	0.201935	-0.279587	-1.25674	B0V2N1;B0V2N1-2;B0V2N1-6	B0V2N1;B0V2N1-2;B0V2N1-3;B0V2N1-4;B0V2N1-6	PTPRS_MOUSE	Ptprs	Receptor-type tyrosine-protein phosphatase S
	14.6963	14.6386	13.1987	14.192	14.3247	14.3734	13.9474	14.111	14.321	14.1384	13.9061	13.3442	13.7107	13.8727	13.2207	13.883	13.8942	13.6703	14.0684				Completeproteome;Proteomicsidentification;Referenceproteome	0.0236026	0.96157	-0.0218595	-0.0523068	0.0878902	0.895707	-0.047069	-0.158704	B1APX2	Q3UE31;B1APX2	B1APX2_MOUSE	5031439G07Rik	RIKEN cDNA 5031439G07 gene
	14.4807	14.1209	14.1637	14.1658	14.0079	13.7311	13.5747	14.6821	14.0318	13.2971	13.175	12.8174	13.5488	13.5775	13.6883	13.8257	14.3343	13.8178	13.3779				Completeproteome;Proteomicsidentification;Referenceproteome	0.339278	0.569892	-0.182888	-0.549555	1.4533	0.0940975	0.52563	1.70828	B1AQG3	Q9CYI0;B1AQG3	B1AQG3_MOUSE	5730455P16Rik	RIKEN cDNA 5730455P16 gene (Fragment)
	11.4599	11.8244	12.1183	10.7964	11.6734	11.8337	11.6245	11.0435	10.9475	10.6205	12.2525	12.6527	12.1854	11.8573	11.5561	12.0718	10.7145	11.6121	11.3529		2 iron, 2 sulfur cluster binding;binding;cation binding;ion binding;iron-sulfur cluster binding;metal cluster binding;metal ion binding	cell part;cytoplasmic part;intracellular membrane-bounded organelle;intracellular organelle;intracellular part;membrane-bounded organelle;mitochondrion;organelle	2Fe-2S;Acetylation;Completeproteome;Iron;Iron-sulfur;Metal-binding;Mitochondrion;Referenceproteome;Transitpeptide	0.281354	0.599901	-0.212174	-0.510323	0.51769	0.367914	-0.452196	-0.884334	B1AR13	B1AR13;B2RWE3;Z4YKM2	CISD3_MOUSE	Cisd3	CDGSH iron-sulfur domain-containing protein 3, mitochondrial
	12.8145	12.7886	13.0047	13.0425	12.3505	12.9876	11.4178	12.4491	13.4089	10.205	11.1767	12.592	12.0463	11.4467	11.6016	12.6349	12.8575	13.1632	11.5116	cellular component movement;cellular process;microtubule-based movement;microtubule-based process	adenyl nucleotide binding;adenyl ribonucleotide binding;ATP binding;ATPase activity;binding;catalytic activity;hydrolase activity;hydrolase activity, acting on acid anhydrides;hydrolase activity, acting on acid anhydrides, in phosphorus-containing anhydrides;microtubule motor activity;motor activity;nucleoside-triphosphatase activity;nucleotide binding;purine nucleotide binding;purine ribonucleos…	axoneme;cell part;cell projection part;cytoskeletal part;dynein complex;intracellular organelle part;intracellular part;macromolecular complex;microtubule associated complex;organelle part;protein complex	ATP-binding;Completeproteome;Nucleotide-binding;Referenceproteome	0.237282	0.635282	-0.234259	-0.465947	0.851828	0.167118	0.860429	1.37402	B1AR51	B1AR51;Q69Z23;A2A520;E9Q7P0;Q69Z23-2	B1AR51_MOUSE	Dnah9	Dynein, axonemal, heavy chain 9
	11.7971	12.682	12.2219	13.6463	11.8022	12.0266	12.3253	13.3918	12.1331	10.3107	12.5225	10.4447	10.8229	12.6112	13.8591	10.0549	12.9858	12.292	11.6608	biological regulation;cellular process;cellular response to chemical stimulus;cellular response to endogenous stimulus;cellular response to estrogen stimulus;cellular response to hormone stimulus;cellular response to organic substance;cellular response to steroid hormone stimulus;cellular response to stimulus;establishment of localization;positive regulation of biological process;positive regulat…	acetyltransferase activator activity;beta-tubulin binding;binding;chromatin binding;cytoskeletal protein binding;enzyme activator activity;enzyme binding;enzyme regulator activity;histone acetyltransferase binding;histone binding;hormone receptor binding;nuclear hormone receptor binding;protein binding;receptor binding;transcription factor binding;tubulin binding	cell part;cell periphery;chromatin;chromosomal part;cytoplasm;intracellular membrane-bounded organelle;intracellular organelle;intracellular organelle part;intracellular part;membrane-bounded organelle;nucleus;organelle;organelle part;transcriptionally active chromatin	Completeproteome;Proteomicsidentification;Referenceproteome	0.0283509	0.95015	0.0393222	0.0679735	0.466672	0.357844	0.828101	0.901288	B1AR74;B1AR76;F7CPM1	B1AR74;B1AR76;F7CPM1	B1AR74_MOUSE;B1AR76_MOUSE;F7CPM1_MOUSE	Bcas3	BCAS3 microtubule associated cell migration factor
	14.2112	13.9656	14.5222	14.3795	14.101	12.6666	13.4079	13.2356	13.5475	13.2337	13.203	14.4205	11.1714	13.235	12.9011	12.9431	13.5022	12.9183	12.6819	biological regulation;cellular process;establishment of localization;establishment of localization in cell;establishment of protein localization;establishment of protein localization to organelle;establishment of protein localization to vacuole;intracellular protein transport;intracellular transport;maintenance of location;maintenance of location in cell;maintenance of protein location;maintenanc…		cell part;extracellular membrane-bounded organelle;extracellular organelle;extracellular region part;extracellular vesicular exosome;extrinsic to membrane;intracellular;membrane part;membrane-bounded organelle;membrane-bounded vesicle;organelle;vesicle	Completeproteome;Proteomicsidentification;Referenceproteome	2.81674	0.00576209	-1.02153	-3.36736	0.0410819	0.935667	-0.0633936	-0.0987729	B1ART1;B1ART2	B1ART1;B1ART2	B1ART1_MOUSE;B1ART2_MOUSE	Vps13d	Vacuolar protein sorting 13D
	15.9708	15.773	15.1491	15.5386	15.6784	15.1442	15.905	15.1355	14.933	15.7969	16.0239	15.9128	16.1697	15.8936	15.9516	16.2726	16.5734	16.3244	16.1233	biological regulation;cAMP-mediated signaling;cell communication;cell surface receptor linked signaling pathway;cell-cell signaling;cellular chemical homeostasis;cellular homeostasis;cellular ion homeostasis;cellular process;cellular response to stimulus;chemical homeostasis;cyclic-nucleotide-mediated signaling;establishment of localization;glutamate signaling pathway;G-protein coupled receptor p…	adenylate cyclase inhibiting metabotropic glutamate receptor activity;channel activity;excitatory extracellular ligand-gated ion channel activity;extracellular ligand-gated ion channel activity;extracellular-glutamate-gated ion channel activity;gated channel activity;glutamate receptor activity;G-protein coupled receptor activity;ion channel activity;ion transmembrane transporter activity;ionotro…	cell junction;cell part;cell projection;dendrite;integral to membrane;integral to plasma membrane;intrinsic to membrane;intrinsic to plasma membrane;ionotropic glutamate receptor complex;kainate selective glutamate receptor complex;macromolecular complex;membrane;membrane part;neuron projection;plasma membrane;plasma membrane part;postsynaptic membrane;presynaptic membrane;protein complex;recepto…	Celljunction;Cellmembrane;Completeproteome;Disulfidebond;Glycoprotein;Ionchannel;Iontransport;Ligand-gatedionchannel;Membrane;Phosphoprotein;Postsynapticcellmembrane;Receptor;Referenceproteome;Signal;Synapse;Transmembrane;Transmembranehelix;Transport	0.691002	0.2818	-0.342513	-0.994739	1.34896	0.186477	0.289639	1.30547	B1AS29	B1AS29	GRIK3_MOUSE	Grik3	Glutamate receptor ionotropic, kainate 3
	14.8175	14.3798	14.6216	14.9471	14.5295	14.2292	14.4738	14.8407	14.5049	14.6391	14.425	14.4235	14.2748	14.4602	14.2643	14.4912	14.5434	14.6926	14.2648				Completeproteome;Referenceproteome	0.412848	0.556865	-0.146926	-0.567047	0.0227941	0.981071	0.00671158	0.0333191	B1AS95	B1AS95	B1AS95_MOUSE	Zscan20	Zinc finger and SCAN domains 20 (Fragment)
	13.7274	13.9616	14.0618	13.9961	14.0364	13.6049	14.1857	10.7957	13.547	13.3777	13.4046	12.9887	13.9083	13.4532	13.6766	13.3485	13.9761	13.9678	13.9062	cellular component organization;cellular component organization at cellular level;cellular component organization or biogenesis;cellular component organization or biogenesis at cellular level;cellular process;establishment of localization;establishment of localization in cell;establishment of protein localization;establishment of protein localization to organelle;establishment of protein localiza…	binding;cation binding;ion binding;metal ion binding;protein binding;protein C-terminus binding;transition metal ion binding;zinc ion binding	cell part;cytoplasmic part;integral to membrane;integral to organelle membrane;integral to peroxisomal membrane;intracellular;intracellular membrane-bounded organelle;intracellular organelle;intracellular organelle part;intracellular part;intrinsic to membrane;intrinsic to organelle membrane;intrinsic to peroxisomal membrane;membrane;membrane part;membrane-bounded organelle;microbody;microbody me…	Completeproteome;Membrane;Metal-binding;Peroxisome;Peroxisomebiogenesis;Referenceproteome;Zinc;Zinc-finger	0.675681	0.19245	-0.923335	-1.19808	0.990322	0.219589	0.348523	1.20639	B1AUE5	B1AUE5	PEX10_MOUSE	Pex10	Peroxisome biogenesis factor 10
	14.4362	15.0883	14.4594	14.7955	14.7135	14.8729	14.3038	13.9809	14.7015	14.8857	14.821	14.4937	14.7002	14.876	14.8101	14.5137	14.3965	14.9957	14.8959	anatomical structure development;biological regulation;cell development;cellular developmental process;cellular process;cellular response to stimulus;cellular response to stress;developmental process;glial cell development;negative regulation of biological process;negative regulation of biosynthetic process;negative regulation of cellular biosynthetic process;negative regulation of cellular macro…	binding;catalytic activity;enzyme regulator activity;GTPase regulator activity;guanyl-nucleotide exchange factor activity;nucleic acid binding;nucleoside-triphosphatase regulator activity;nucleotidyltransferase activity;RNA binding;transferase activity;transferase activity, transferring phosphorus-containing groups;translation factor activity, nucleic acid binding;translation initiation factor ac…	cell part;cytoplasm;cytoplasmic part;eukaryotic translation initiation factor 2B complex;intracellular part;macromolecular complex;protein complex	Completeproteome;Proteomicsidentification;Referenceproteome	0.483783	0.442671	-0.233809	-0.724986	0.0890124	0.90893	-0.0329309	-0.139575	B1AUN2;B1AUN3;Q3UKV0	Q3UKV0;B1AUN2;B1AUN3	B1AUN2_MOUSE;B1AUN3_MOUSE;Q3UKV0_MOUSE	Eif2b3	Translation initiation factor eIF2B subunit gamma
	10.4875	10.2302	11.3903	11.8135	10.8513	11.6682	11.0832	10.376	11.434	NaN	NaN	NaN	NaN	NaN	NaN	NaN	NaN	NaN	NaN	biological regulation;negative regulation of activation-induced cell death of T cells;negative regulation of apoptosis;negative regulation of biological process;negative regulation of biosynthetic process;negative regulation of cell death;negative regulation of cellular biosynthetic process;negative regulation of cellular macromolecule biosynthetic process;negative regulation of cellular metaboli…	bHLH transcription factor binding;binding;MRF binding;nucleic acid binding transcription factor activity;protein binding;sequence-specific DNA binding transcription factor activity;transcription factor binding	cell part;cytoplasm;intracellular membrane-bounded organelle;intracellular organelle;intracellular part;membrane-bounded organelle;nucleus;organelle	Completeproteome;Proteomicsidentification;Referenceproteome	0.176992	0.716062	0.185776	0.363224	NaN	NaN	NaN	NaN	B1AVF2	B1AVF2	B1AVF2_MOUSE	Tsc22d3	TSC22 domain family protein 3
	14.4806	15.0094	14.1004	14.7521	15.2841	14.6363	13.4963	13.4278	15.1995	14.6163	14.7424	14.8744	14.7497	15.3611	14.8514	13.8228	13.5023	13.4408	14.896	biological regulation;biosynthetic process;body fluid secretion;cellular biosynthetic process;cellular metabolic process;cellular nitrogen compound biosynthetic process;cellular nitrogen compound metabolic process;cellular process;establishment of localization;female pregnancy;heterocycle biosynthetic process;heterocycle metabolic process;lactation;metabolic process;multicellular organismal proce…		cell part;cytoplasm;intracellular membrane-bounded organelle;intracellular organelle;intracellular part;membrane-bounded organelle;nucleus;organelle	Completeproteome;Cytoplasm;Nucleus;Referenceproteome	0.566743	0.291295	-0.535344	-0.976599	1.23614	0.0927912	-0.76614	-1.71538	B1AVZ0	B1AVZ0	UPP_MOUSE	Uprt	Uracil phosphoribosyltransferase homolog
	12.9393	11.8966	10.8097	12.2496	11.3178	12.4291	13.2387	12.9566	13.4639	11.0466	11.7995	11.1206	12.7462	12.6713	12.0379	12.5925	12.6511	12.4495	12.3517	activation of immune response;antigen receptor-mediated signaling pathway;biological regulation;cAMP catabolic process;cAMP metabolic process;catabolic process;cell chemotaxis;cell migration;cell motility;cell surface receptor linked signaling pathway;cellular catabolic process;cellular component movement;cellular metabolic process;cellular nitrogen compound catabolic process;cellular nitrogen co…	3',5'-cyclic-AMP phosphodiesterase activity;3',5'-cyclic-nucleotide phosphodiesterase activity;adenyl nucleotide binding;adenyl ribonucleotide binding;AMP binding;binding;cAMP binding;catalytic activity;cation binding;cyclic nucleotide binding;cyclic-nucleotide phosphodiesterase activity;hydrolase activity;hydrolase activity, acting on ester bonds;ion binding;ion channel binding;metal ion binding…	cell part;cell periphery;contractile fiber part;cytoplasmic part;cytosol;intracellular part;membrane;organelle part;Z disc	Completeproteome;Hydrolase;Metal-binding;Proteomicsidentification;Referenceproteome	1.423	0.0354551	1.17946	2.10092	0.713616	0.249528	0.539694	1.12424	B1AWC9	B1AWC8;B1AWC9;Q8VBU5	B1AWC9_MOUSE	Pde4b	Phosphodiesterase
	12.0687	12.6832	11.7206	12.222	12.1993	10.6144	12.2421	10.9014	11.3713	12.6725	12.6166	12.9891	12.6906	12.1634	12.2683	12.035	13.2118	12.9616	12.2269	biological adhesion;cell adhesion;cell-matrix adhesion;cell-substrate adhesion;cellular process		cell part;cell surface;membrane;plasma membrane	Completeproteome;Referenceproteome	1.38774	0.0455747	-0.896478	-1.95528	0.122095	0.835631	-0.0857283	-0.234642	B1AWJ4	B1AWJ4	B1AWJ4_MOUSE	Tmem8b	Transmembrane protein 8B
	18.0288	18.1665	17.9593	18.1972	18.1407	17.4633	17.8128	17.4435	17.6095	18.4848	18.551	18.5108	18.5766	18.4276	18.3255	18.4373	18.4611	18.4115	18.5333	anatomical structure development;apoptosis;biological regulation;cation transport;cell death;cellular chemical homeostasis;cellular homeostasis;cellular ion homeostasis;cellular process;chemical homeostasis;death;developmental process;establishment of localization;homeostatic process;induction of apoptosis;induction of apoptosis by intracellular signals;induction of apoptosis by ionic changes;ind…	cation channel activity;cation transmembrane transporter activity;channel activity;gated channel activity;ion channel activity;ion transmembrane transporter activity;passive transmembrane transporter activity;sodium channel activity;substrate-specific channel activity;substrate-specific transmembrane transporter activity;substrate-specific transporter activity;transmembrane transporter activity;t…	axon;axon part;cation channel complex;cell junction;cell part;cell projection;cell projection part;cell-cell contact zone;cell-cell junction;intercalated disc;ion channel complex;macromolecular complex;membrane;membrane part;neuron projection;paranode region of axon;plasma membrane part;protein complex;sodium channel complex;T-tubule;voltage-gated sodium channel complex	Completeproteome;Ionchannel;Iontransport;Membrane;Proteomicsidentification;Referenceproteome;Sodium;Sodiumchannel;Sodiumtransport;Transmembrane;Transmembranehelix;Transport;Voltage-gatedchannel	3.13267	0.013673	-0.516207	-2.70844	0.954674	0.602294	-0.0764397	-0.535779	B1AWN6	A2APX8;A2ASI5;B1AWN6;Q62205;Q9ER60;Q9WTU3;A0A5H1ZRM8;B1AYL0;F7D6J5;F8VPQ7;G3X8T7;A0A0J9YUW5;A2APX8-2;A2APX8-3;A2ASI5-2;A2ASI5-3;F6U329;F7D6K4;Q9WTU3-2;Q9WTU3-3;Q9WTU3-5	SCN2A_MOUSE	Scn2a	Sodium channel protein type 2 subunit alpha
	16.923	16.7957	15.7692	16.1331	17.0435	15.6466	16.0847	15.4007	15.6457	16.6771	16.3931	15.8754	16.4696	16.9105	16.5054	16.2672	15.6352	16.3966	16.6341	anatomical structure development;bone development;developmental process	binding;calcium ion binding;cation binding;ion binding;metal ion binding	cell part;cytoplasm;intracellular part	Actin-binding;Calcium;Completeproteome;Proteomicsidentification;Referenceproteome;Repeat	1.53208	0.0379773	-0.838477	-2.05902	0.310045	0.618447	-0.177455	-0.514178	B1AX58	B1AX58	B1AX58_MOUSE	Pls3	Plastin-3
	13.0691	12.3632	12.15	13.2096	12.8518	12.2073	12.073	11.5967	11.5143	9.86485	12.1728	13.2217	12.2693	11.7722	13.2093	12.4495	12.3846	12.4045	12.7016	biological regulation;biosynthetic process;cellular biosynthetic process;cellular macromolecule biosynthetic process;cellular macromolecule metabolic process;cellular metabolic process;cellular nitrogen compound metabolic process;cellular process;defense response;developmental process;embryo development;immune response;immune system process;innate immune response;macromolecule biosynthetic proces…	binding;enzyme binding;protein binding	cell part;intracellular membrane-bounded organelle;intracellular organelle;intracellular organelle part;intracellular part;macromolecular complex;membrane-bounded organelle;nuclear part;nucleoplasm part;nucleus;organelle;organelle part;protein complex;transcriptional repressor complex	Completeproteome;Developmentalprotein;Immunity;Innateimmunity;Nucleus;Phosphoprotein;Referenceproteome;Repressor;Transcription;Transcriptionregulation	1.81703	0.0238078	-0.880899	-2.34286	0.663855	0.243471	0.769726	1.14181	B1AXD8	B1AXD8	AKIR2_MOUSE	Akirin2	Akirin-2
	13.5652	13.3645	13.8947	13.4844	13.3126	13.2869	13.7674	14.2184	14.0421	13.5507	12.8712	13.4548	13.6298	13.5903	13.5798	14.1985	13.7	13.066	13.8641				Completeproteome;Referenceproteome	0.707732	0.293423	0.304381	0.972567	0.534332	0.424679	0.262332	0.788594	B1AXH1	B1AXH1	NHSL2_MOUSE	Nhsl2	NHS-like protein 2
	15.4843	15.5524	16.4921	15.5927	15.5853	15.3691	15.7714	15.2189	15.0634	15.3341	15.8494	16.0185	15.7784	15.4085	15.8714	16.0541	15.5384	15.4993	15.4184	establishment of localization;establishment of localization in cell;establishment of protein localization;establishment of protein localization in mitochondrion;establishment of protein localization to organelle;intracellular protein transport;intracellular transport;mitochondrial transport;protein import;protein targeting;protein targeting to mitochondrion;protein transport;transport		cell part;cytoplasmic part;integral to membrane;intracellular membrane-bounded organelle;intracellular organelle;intracellular organelle part;intracellular part;intrinsic to membrane;macromolecular complex;membrane part;membrane-bounded organelle;mitochondrial membrane part;mitochondrial outer membrane translocase complex;mitochondrial part;mitochondrion;organelle;organelle part;protein complex	Alternativesplicing;Completeproteome;Membrane;Mitochondrion;Mitochondrionoutermembrane;Proteintransport;Referenceproteome;Transmembrane;Transmembranehelix;Transport	0.769478	0.234536	-0.385631	-1.09506	0.00275081	0.996424	-0.00146484	-0.00524231	B1AXP6	B1AXP6;B1AXP6-2;B1AXP6-3;B1AXP6-4	TOM5_MOUSE	Tomm5	Mitochondrial import receptor subunit TOM5 homolog
	16.4558	16.4741	16.4094	16.4757	16.608	15.6626	16.0277	16.0055	16.092	16.5044	16.3996	16.4875	16.3159	16.5832	16.4027	16.8444	16.5607	16.468	16.5378			cell junction;cell part;integral to membrane;intrinsic to membrane;membrane;membrane part;plasma membrane;synapse	Celljunction;Cellmembrane;Completeproteome;Membrane;Referenceproteome;Signal;Synapse;Transmembrane;Transmembranehelix	3.17705	0.012281	-0.537612	-2.78945	0.566088	0.588914	0.10457	0.554579	B1AXV0	B1AXV0	FRS1L_MOUSE	Frrs1l	DOMON domain-containing protein FRRS1L
	12.2764	10.3994	11.7768	12.3868	12.1621	13.6425	13.2077	13.8139	13.3459	9.16346	9.61876	11.918	12.3671	12.0462	13.1426	12.9743	13.3281	12.9535	10.022	biological regulation;negative regulation of biological process;negative regulation of biosynthetic process;negative regulation of cellular biosynthetic process;negative regulation of cellular macromolecule biosynthetic process;negative regulation of cellular metabolic process;negative regulation of cellular process;negative regulation of gene expression;negative regulation of macromolecule biosy…	binding;catalytic activity;cation binding;DNA binding;ion binding;ligase activity;metal ion binding;nucleic acid binding;nucleic acid binding transcription factor activity;regulatory region DNA binding;regulatory region nucleic acid binding;RNA polymerase II core promoter proximal region sequence-specific DNA binding transcription factor activity;RNA polymerase II core promoter proximal region se…	cell part;cytoplasm;intracellular membrane-bounded organelle;intracellular organelle;intracellular organelle part;intracellular part;membrane;membrane-bounded organelle;nuclear part;nucleoplasm;nucleus;organelle;organelle part;plasma membrane	Alternativesplicing;Completeproteome;DNA-binding;Ligase;Metal-binding;Nucleus;Phosphoprotein;Referenceproteome;Repeat;Repressor;Transcription;Transcriptionregulation;Ublconjugationpathway;Zinc;Zinc-finger	2.25573	0.00695052	1.70219	3.20438	0.826848	0.15022	1.4614	1.43947	B1AY10;B1AY10-2;B1AY10-3	B1AY10;B1AY10-2;B1AY10-3	NFX1_MOUSE	Nfx1	Transcriptional repressor NF-X1
	17.0758	17.1839	17.1977	17.2871	17.3173	17.0687	17.2654	17.0195	16.9927	17.2716	17.1761	17.2415	17.1972	17.2819	17.2811	17.223	17.2942	17.2777	17.4153	biological regulation;catabolic process;cellular catabolic process;cellular macromolecule catabolic process;cellular macromolecule metabolic process;cellular metabolic process;cellular process;cellular protein metabolic process;macromolecule catabolic process;macromolecule metabolic process;macromolecule modification;metabolic process;modification-dependent macromolecule catabolic process;modific…	catalytic activity;cysteine-type endopeptidase activity;cysteine-type peptidase activity;endopeptidase activity;hydrolase activity;peptidase activity;peptidase activity, acting on L-amino acid peptides;small conjugating protein-specific protease activity;ubiquitin-specific protease activity		Alternativesplicing;Completeproteome;Hydrolase;Phosphoprotein;Protease;Referenceproteome;Thiolprotease;Ublconjugationpathway	0.897778	0.440038	-0.125795	-0.729026	0.900012	0.65231	0.0645718	0.468622	B1AY13	B1AY13	UBP24_MOUSE	Usp24	Ubiquitin carboxyl-terminal hydrolase 24
	14.2996	15.0983	15.209	15.3634	15.116	14.6219	14.6402	13.5056	14.4966	14.0978	14.4949	15.3135	14.2641	14.6292	14.3719	14.5767	14.5628	14.7117	14.9317	anatomical structure development;biological regulation;carbohydrate homeostasis;chemical homeostasis;developmental process;glucose homeostasis;homeostatic process;nervous system development;positive regulation of biological process;positive regulation of cell communication;positive regulation of cellular process;positive regulation of growth hormone receptor signaling pathway;positive regulation …	binding;chromatin binding	cell part;chromocenter;chromosomal part;extracellular membrane-bounded organelle;extracellular organelle;extracellular region part;extracellular vesicular exosome;intracellular membrane-bounded organelle;intracellular organelle;intracellular organelle part;intracellular part;membrane-bounded organelle;membrane-bounded vesicle;nucleus;organelle;organelle part;vesicle	Chromosome;Completeproteome;Nucleus;Referenceproteome	1.19756	0.0762605	-0.701188	-1.67632	0.116714	0.850601	0.0710588	0.215934	B1AYB6	B1AYB6;B1AYB5	MBD5_MOUSE	Mbd5	Methyl-CpG-binding domain protein 5
	12.503	11.2965	12.5679	13.2784	12.7574	10.3552	12.9348	12.1682	13.1782	13.1175	12.199	12.8526	12.9	12.512	11.8366	13.2638	13.8058	12.4948	12.8333	biological regulation;cation homeostasis;cation transport;cellular chemical homeostasis;cellular homeostasis;cellular ion homeostasis;cellular process;chemical homeostasis;establishment of localization;homeostatic process;ion homeostasis;ion transmembrane transport;ion transport;metal ion homeostasis;metal ion transport;monovalent inorganic cation homeostasis;monovalent inorganic cation transport…	cation channel activity;cation transmembrane transporter activity;channel activity;gated channel activity;ion channel activity;ion transmembrane transporter activity;passive transmembrane transporter activity;sodium channel activity;substrate-specific channel activity;substrate-specific transmembrane transporter activity;substrate-specific transporter activity;transmembrane transporter activity;t…	cation channel complex;cell part;ion channel complex;macromolecular complex;membrane;membrane part;plasma membrane;plasma membrane part;protein complex;sodium channel complex;voltage-gated sodium channel complex	Completeproteome;Ionchannel;Iontransport;Membrane;Proteomicsidentification;Referenceproteome;Sodium;Sodiumchannel;Sodiumtransport;Transmembrane;Transmembranehelix;Transport;Voltage-gatedchannel	0.189289	0.67509	-0.321557	-0.416705	0.134195	0.801884	0.130645	0.277072	B1AYL1	B1AYL1	SCN7A_MOUSE	Scn7a	Sodium channel protein type 7 subunit alpha
	15.4001	15.0289	15.1361	15.1599	15.1487	15.0117	15.3096	15.2785	15.1134	15.1385	15.4821	15.5285	15.5332	15.3802	15.7256	15.8277	15.7815	15.8283	15.5236			cell part;integral to membrane;intrinsic to membrane;membrane part	Acetylation;Completeproteome;Glycoprotein;Membrane;Phosphoprotein;Referenceproteome;Transmembrane;Transmembranehelix	0.0131352	0.986752	0.00358782	0.0186185	2.08666	0.0982793	0.324862	1.68263	B1AZA5	B1AZA5;D3YWD3;B1AZA8	TM245_MOUSE	Tmem245	Transmembrane protein 245
	15.2869	15.4883	15.0339	15.813	15.421	16.0536	15.7017	15.6512	15.7352	15.3508	15.5161	15.5883	15.5528	15.4705	15.8075	15.8108	15.9772	15.8588	15.8621	anatomical structure development;anatomical structure morphogenesis;biological regulation;blastocyst development;cell division;cell morphogenesis;cellular component morphogenesis;cellular component organization;cellular component organization or biogenesis;cellular developmental process;cellular macromolecule metabolic process;cellular metabolic process;cellular nitrogen compound metabolic proces…	binding;mRNA binding;nucleic acid binding;RNA binding	cell part;intracellular membrane-bounded organelle;intracellular organelle;intracellular organelle part;intracellular part;macromolecular complex;membrane-bounded organelle;nuclear body;nuclear part;nuclear speck;nucleoplasm;nucleoplasm part;nucleus;organelle;organelle part;protein complex;THO complex;THO complex part of transcription export complex;transcription export complex	Coiledcoil;Completeproteome;mRNAprocessing;mRNAsplicing;mRNAtransport;Nucleus;Phosphoprotein;Referenceproteome;RNA-binding;Transport	1.24711	0.123852	0.376797	1.42059	4.01543	0.0270188	0.367592	2.42847	B1AZI6	B1AZI6;E9Q5E2	THOC2_MOUSE	Thoc2	THO complex subunit 2
	16.4224	16.3254	16.6467	16.6119	16.3941	15.9442	16.4301	16.7914	16.3335	16.5301	16.5842	16.4011	16.6214	16.5181	16.6904	16.611	16.7455	16.6931	16.5235	signaling		cell part;membrane;synapse	Alternativesplicing;Completeproteome;Membrane;Phosphoprotein;Referenceproteome	0.257573	0.694842	-0.105298	-0.391678	1.26862	0.423559	0.121708	0.790843	B1AZP2-2	B1AZP2;B1AZP2-2;B1AZP2-3;B7ZNS2;E9PUF2;F6YMR0;H3BJD4;I1E4X0	DLGP4_MOUSE	Dlgap4	Isoform 2 of Disks large-associated protein 4
	10.5299	12.1924	13.1101	11.888	12.644	11.9364	12.0051	11.6899	12.0319	12.8508	10.1401	12.4042	10.7042	11.383	11.366	12.0254	9.86764	10.3626	10.3837	signaling		cell part;membrane;synapse	Alternativesplicing;Completeproteome;Membrane;Phosphoprotein;Referenceproteome	0.117461	0.797389	-0.157067	-0.261348	0.510116	0.335801	-0.695393	-0.93961	B1AZP2-3	B1AZP2;B1AZP2-3;B7ZNS2	DLGP4_MOUSE	Dlgap4	Isoform 3 of Disks large-associated protein 4
	12.0579	12.3494	11.5023	12.3338	12.2081	12.3923	11.4179	9.97928	12.0976	12.2449	12.1324	12.3459	12.114	12.3728	12.0799	12.568	11.8324	10.7317	12.273				Completeproteome;Kelchrepeat;Referenceproteome;Repeat	0.585556	0.267336	-0.618524	-1.0235	0.505954	0.403063	-0.344986	-0.822095	B1AZQ9;B1AZR0;Q8BLJ6	B1AZQ9;B1AZR0;Q8BLJ6	B1AZQ9_MOUSE;B1AZR0_MOUSE;Q8BLJ6_MOUSE	Klhl4	Kelch-like 4
	12.1297	12.4813	11.5667	10.5855	10.5151	9.80737	9.58988	10.2289	12.891	11.8228	12.1672	9.7402	12.0578	11.4456	11.5621	10.8315	11.2193	11.4991	11.9293	biological adhesion;biological regulation;cell adhesion;cell-cell adhesion;cellular process;homophilic cell adhesion;negative regulation of catalytic activity;negative regulation of hydrolase activity;negative regulation of molecular function;negative regulation of phosphatase activity;regulation of biological process;regulation of catalytic activity;regulation of cellular metabolic process;regul…	binding;calcium ion binding;cation binding;ion binding;metal ion binding	cell part;extracellular membrane-bounded organelle;extracellular organelle;extracellular region part;extracellular vesicular exosome;integral to membrane;intrinsic to membrane;membrane;membrane part;membrane-bounded organelle;membrane-bounded vesicle;organelle;plasma membrane;vesicle	Calcium;Celladhesion;Completeproteome;Membrane;Referenceproteome;Repeat;Transmembrane;Transmembranehelix	0.466896	0.327927	-0.82637	-0.908658	0.0277352	0.958541	-0.038484	-0.0662927	B1AZR7;F6ZNL5	A0A0A6YWK0;A0JNT1;B1AZR7;F6ZNL5	B1AZR7_MOUSE;F6ZNL5_MOUSE	Pcdh11x	Protocadherin 11 X-linked
	16.9906	17.1239	17.933	17.304	16.8073	16.3838	15.9979	16.4197	17.0829	16.7755	17.0196	17.6926	16.7748	16.326	16.3993	16.6626	17.6642	16.597	16.6978	biological regulation;cellular component disassembly;cellular component disassembly at cellular level;cellular component organization;cellular component organization at cellular level;cellular component organization or biogenesis;cellular component organization or biogenesis at cellular level;cellular macromolecular complex disassembly;cellular macromolecular complex subunit organization;cellular…		synapse	Completeproteome;Proteomicsidentification;Referenceproteome	1.43609	0.0480422	-0.760693	-1.92485	0.138086	0.805059	-0.113492	-0.273731	B1B0B8	B1B0B8	B1B0B8_MOUSE	Dnajc6	DnaJ heat shock protein family (Hsp40) member C6 (Fragment)
	11.1506	11.787	12.469	10.7823	11.2309	12.912	11.8566	13.4169	12.0534	12.5051	10.0359	10.354	11.6572	10.0625	9.8312	9.35124	11.6672	10.8039	10.6733	anatomical structure development;anatomical structure morphogenesis;brain development;cardiac muscle tissue development;cartilage development;cartilage development involved in endochondral bone morphogenesis;cell differentiation;cellular component organization;cellular component organization at cellular level;cellular component organization or biogenesis;cellular component organization or biogene…	binding;protein binding;protein C-terminus binding	adherens junction;anchoring junction;basal lamina;basement membrane;cell junction;cell-substrate adherens junction;cell-substrate junction;extracellular matrix;extracellular matrix part;extracellular membrane-bounded organelle;extracellular organelle;extracellular region part;extracellular space;extracellular vesicular exosome;focal adhesion;membrane-bounded organelle;membrane-bounded vesicle;org…	Completeproteome;Disulfidebond;Proteomicsidentification;Referenceproteome;Repeat	1.27364	0.0495345	1.07577	1.90963	0.306606	0.539262	-0.457567	-0.620062	B1B0C7;E9PZ16	B1B0C7;E9PZ16	B1B0C7_MOUSE;E9PZ16_MOUSE	Hspg2	Perlecan (heparan sulfate proteoglycan 2)
	18.155	17.7198	18.3259	10.4417	11.9147	12.2774	18.2412	18.1767	17.6074	18.1724	17.9896	17.9582	10.475	17.8839	18.051	18.0691	18.5496	10.4985	11.0574			cell part;cytoplasmic part;endoplasmic reticulum membrane;endoplasmic reticulum part;integral to membrane;intracellular organelle part;intracellular part;intrinsic to membrane;membrane;membrane part;organelle membrane;organelle part	Completeproteome;Endoplasmicreticulum;Membrane;Referenceproteome;Transmembrane;Transmembranehelix	0.220847	0.589617	1.26426	0.524298	0.2134	0.62509	-1.2507	-0.50667	B2B9E1	B2B9E1	TRIQK_MOUSE	Triqk	Triple QxxK/R motif-containing protein
	14.7563	14.4333	15.6139	15.3256	14.7449	16.1011	15.5664	16.0858	16.512	13.2795	13.1824	15.5288	13.7019	12.8251	14.781	14.7816	14.9911	14.5756	13.6509	cellular component organization;cellular component organization at cellular level;cellular component organization or biogenesis;cellular component organization or biogenesis at cellular level;cellular macromolecule metabolic process;cellular metabolic process;cellular process;cellular protein metabolic process;chromatin modification;chromatin organization;chromosome organization;covalent chromati…	binding;cation binding;ion binding;metal ion binding;transition metal ion binding;zinc ion binding	cell part;H3 histone acetyltransferase complex;histone acetyltransferase complex;intracellular organelle part;intracellular part;macromolecular complex;MOZ/MORF histone acetyltransferase complex;nuclear part;nucleoplasm part;organelle part;protein complex	Completeproteome;Metal-binding;Referenceproteome;Zinc;Zinc-finger	2.09929	0.0127779	1.09154	2.74697	0.830118	0.174483	0.85249	1.34842	B2KF05	B2KF05;A0A3B2W3T2;A0A3B2WD39;A0A6E0G4U3	BRPF3_MOUSE	Brpf3	Bromodomain and PHD finger-containing protein 3
	13.3403	14.3019	13.7858	13.9368	13.6574	12.9877	13.9888	14.644	14.1537	13.7342	13.2668	13.6355	13.5505	13.4116	13.2665	13.0467	13.5726	13.9363	13.8409		catalytic activity	cell part;intracellular membrane-bounded organelle;intracellular organelle;intracellular part;membrane-bounded organelle;nucleus;organelle	Completeproteome;Proteomicsidentification;Referenceproteome	0.150995	0.761673	0.139087	0.30615	0.023666	0.974845	0.0128637	0.0447552	B2RQ71;E9PWR4	B2RQ71;E9PWR4	B2RQ71_MOUSE;E9PWR4_MOUSE	Dip2c	Dip2c protein
	11.3658	10.2402	10.6201	9.80951	9.85652	11.6242	12.3442	12.5361	11.709	NaN	NaN	NaN	NaN	NaN	NaN	NaN	NaN	NaN	NaN	actin cytoskeleton organization;actin cytoskeleton reorganization;actin filament-based process;activation of JNKK activity;activation of MAPKK activity;activation of protein kinase activity;anatomical structure morphogenesis;biological regulation;cell part morphogenesis;cell projection assembly;cell projection morphogenesis;cell projection organization;cellular component assembly;cellular compone…	adenyl nucleotide binding;adenyl ribonucleotide binding;ATP binding;binding;catalytic activity;kinase activity;nucleotide binding;phosphotransferase activity, alcohol group as acceptor;protein kinase activity;protein serine/threonine kinase activity;purine nucleotide binding;purine ribonucleoside triphosphate binding;purine ribonucleotide binding;ribonucleotide binding;transferase activity;transf…	apical plasma membrane;cell part;cytoplasm;cytoplasmic part;cytoskeleton;endosome;extracellular membrane-bounded organelle;extracellular organelle;extracellular region part;extracellular vesicular exosome;intracellular membrane-bounded organelle;intracellular non-membrane-bounded organelle;intracellular organelle;intracellular organelle part;intracellular part;membrane part;membrane-bounded organ…	ATP-binding;Completeproteome;Nucleotide-binding;Proteomicsidentification;Referenceproteome	2.4932	0.00488824	1.67494	3.47562	NaN	NaN	NaN	NaN	B2RQ80;E0CY98;E0CZD7;E9PUL9	B2RQ80;E0CY98;E0CZD7;E9PUL9	B2RQ80_MOUSE;E0CY98_MOUSE;E0CZD7_MOUSE;E9PUL9_MOUSE	Tnik	non-specific serine/threonine protein kinase
	12.0932	11.5711	12.8417	12.213	12.2064	12.9377	12.0962	13.8181	12.14	12.0488	11.89	11.915	12.219	11.4492	12.7187	13.0176	13.1651	12.7547	11.9615	amide biosynthetic process;amine biosynthetic process;amine catabolic process;amine metabolic process;anatomical structure development;anatomical structure morphogenesis;arginine biosynthetic process;arginine metabolic process;biological regulation;biosynthetic process;body fluid secretion;carbamoyl phosphate biosynthetic process;carbamoyl phosphate metabolic process;carboxylic acid biosynthetic …	adenyl nucleotide binding;adenyl ribonucleotide binding;amine binding;amino acid binding;aspartate carbamoyltransferase activity;ATP binding;binding;carbamoyl-phosphate synthase (ammonia) activity;carbamoyl-phosphate synthase (glutamine-hydrolyzing) activity;carbon-nitrogen ligase activity, with glutamine as amido-N-donor;carboxyl- or carbamoyltransferase activity;carboxylic acid binding;catalyti…	axon part;cell body;cell part;cell projection part;cytoplasm;cytoplasmic part;cytosol;extracellular membrane-bounded organelle;extracellular organelle;extracellular region part;extracellular vesicular exosome;intracellular membrane-bounded organelle;intracellular organelle;intracellular organelle part;intracellular part;macromolecular complex;membrane;membrane-bounded organelle;membrane-bounded v…	Acetylation;Allostericenzyme;Alternativesplicing;ATP-binding;Completeproteome;Cytoplasm;Hydrolase;Ligase;Metal-binding;Multifunctionalenzyme;Nucleotide-binding;Nucleus;Phosphoprotein;Pyrimidinebiosynthesis;Referenceproteome;Repeat;Transferase;Zinc	0.646457	0.243548	0.562949	1.0748	2.0013	0.0295459	0.819122	2.38134	B2RQC6;B2RQC6-2	B2RQC6;E9QAI5;B2RQC6-2;G3UWN2;F6S3Z3	PYR1_MOUSE	Cad	Multifunctional protein CAD
	12.807	12.673	13.528	12.8655	13.0661	14.7933	14.8831	15.3677	14.4902	12.7876	13.1097	13.0876	13.1976	12.1699	14.2327	13.9271	14.3535	14.4882	13.177	biosynthetic process;cellular biosynthetic process;cellular macromolecule biosynthetic process;cellular macromolecule metabolic process;cellular metabolic process;cellular nitrogen compound metabolic process;cellular process;macromolecule biosynthetic process;macromolecule metabolic process;metabolic process;nitrogen compound metabolic process;nucleic acid metabolic process;nucleobase-containing …	binding;cation binding;ion binding;metal ion binding;transition metal ion binding;zinc ion binding	cell part;intracellular membrane-bounded organelle;intracellular organelle;intracellular part;membrane-bounded organelle;nucleus;organelle	Completeproteome;Metal-binding;Proteomicsidentification;Referenceproteome;Zinc;Zinc-finger	4.09115	0.000761905	1.89568	5.69861	2.33097	0.0130816	1.16521	2.91143	B2RQG2	B2RQG2	B2RQG2_MOUSE	Phf3	PHD finger protein 3
	17.2871	17.0803	17.5058	17.6441	17.2025	17.2359	17.3309	16.8902	17.0237	16.0825	16.2131	16.8885	16.5102	15.9613	16.9774	16.4185	16.6078	16.3499	16.1864	biological regulation;hormone metabolic process;macromolecule metabolic process;metabolic process;peptide hormone processing;primary metabolic process;protein maturation;protein metabolic process;protein processing;regulation of biological quality;regulation of hormone levels	catalytic activity;endopeptidase activity;hydrolase activity;metalloendopeptidase activity;metallopeptidase activity;peptidase activity;peptidase activity, acting on L-amino acid peptides	cell part;cytoplasmic part;cytoplasmic vesicle membrane;cytoplasmic vesicle part;Golgi apparatus part;intracellular organelle part;intracellular part;membrane;organelle membrane;organelle part;trans-Golgi network;vesicle membrane	Completeproteome;Referenceproteome	0.775475	0.326265	-0.223808	-0.911922	0.362559	0.584936	0.176863	0.561996	B2RQR8;P0DPD9-2	B2RQR8;P0DPD9;B2RQR8-2;P0DPD9-2	ECE2_MOUSE;EFCE2_MOUSE	Ece2;Eef1akmt4-Ece2	Endothelin-converting enzyme 2
	10.0689	10.3848	11.9929	9.78196	9.42804	9.30663	11.6752	11.2102	10.908	10.8033	10.5292	12.4564	10.7817	9.85153	11.7001	10.3687	11.5217	10.9247	11.3707	cellular macromolecule metabolic process;cellular metabolic process;cellular nitrogen compound metabolic process;cellular process;macromolecule metabolic process;metabolic process;nitrogen compound metabolic process;nucleic acid metabolic process;nucleobase-containing compound metabolic process;primary metabolic process;response to chemical stimulus;response to cytokine stimulus;response to inter…	adenyl nucleotide binding;adenyl ribonucleotide binding;ATP binding;ATPase activity;ATPase activity, coupled;ATP-dependent helicase activity;ATP-dependent RNA helicase activity;binding;catalytic activity;enzyme binding;helicase activity;hydrolase activity;hydrolase activity, acting on acid anhydrides;hydrolase activity, acting on acid anhydrides, in phosphorus-containing anhydrides;nucleoside-tri…	cell part;cytoplasm;cytoplasmic part;endoplasmic reticulum;intracellular membrane-bounded organelle;intracellular organelle;intracellular part;membrane-bounded organelle;nucleus;organelle	ANKrepeat;ATP-binding;Completeproteome;Helicase;Hydrolase;Nucleotide-binding;Phosphoprotein;Referenceproteome;Repeat;RNA-binding	0.273271	0.553609	0.443686	0.571231	0.245825	0.634085	0.292745	0.495053	B2RR83	B2RR83	YTDC2_MOUSE	Ythdc2	3'-5' RNA helicase YTHDC2
	12.8346	12.8577	13.4034	12.8626	12.4232	14.5625	14.6706	14.985	14.366	12.7263	13.2829	13.2802	12.3327	12.4638	14.0637	14.0881	14.0461	13.8986	13.2501	cellular macromolecule metabolic process;cellular metabolic process;cellular process;cellular protein metabolic process;macromolecule metabolic process;macromolecule modification;metabolic process;primary metabolic process;protein deubiquitination;protein K48-linked deubiquitination;protein metabolic process;protein modification by small protein conjugation or removal;protein modification by smal…	catalytic activity;cysteine-type peptidase activity;hydrolase activity;peptidase activity;peptidase activity, acting on L-amino acid peptides;small conjugating protein-specific protease activity;ubiquitin-specific protease activity		Acetylation;Completeproteome;Hydrolase;Phosphoprotein;Protease;Referenceproteome;Thiolprotease;Ublconjugationpathway	4.18454	0.000776699	1.7697	5.7079	2.4794	0.012	1.05213	2.96383	B2RRE7	B2RRE7;A0A0R4J260	OTUD4_MOUSE	Otud4	OTU domain-containing protein 4
	13.2697	13.474	13.2364	13.3766	13.4952	13.0943	13.0994	13.1354	12.6689	12.5496	13.1364	13.4089	13.2171	12.9922	13.2861	13.4343	13.6257	13.2988	13.0849	biological regulation;biosynthetic process;cell proliferation;cellular biosynthetic process;cellular component biogenesis;cellular component biogenesis at cellular level;cellular component organization;cellular component organization at cellular level;cellular component organization or biogenesis;cellular component organization or biogenesis at cellular level;cellular macromolecule metabolic proc…	binding;enzyme binding;protein binding;RNA polymerase binding	cell part;intracellular membrane-bounded organelle;intracellular non-membrane-bounded organelle;intracellular organelle;intracellular organelle part;intracellular part;membrane-bounded organelle;non-membrane-bounded organelle;nuclear part;nucleolus;nucleus;organelle;organelle part	Completeproteome;Nucleus;Phosphoprotein;Referenceproteome;Transcription;Transcriptionregulation	1.85865	0.068713	-0.370859	-1.73519	0.879923	0.278566	0.285115	1.05635	B2RS91	B2RS91	RRN3_MOUSE	Rrn3	RNA polymerase I-specific transcription initiation factor RRN3
	18.8718	19.1007	18.7443	18.7644	18.7596	18.6641	18.6966	17.8641	18.4102	19.3902	19.227	19.2212	19.3558	19.296	19.2561	19.3093	18.7157	19.4056	19.5393	biological regulation;cAMP-mediated signaling;cell cycle;cell division;cell surface receptor linked signaling pathway;cellular process;cellular response to stimulus;cyclic-nucleotide-mediated signaling;G-protein coupled receptor protein signaling pathway;G-protein signaling, coupled to cAMP nucleotide second messenger;G-protein signaling, coupled to cyclic nucleotide second messenger;intracellula…	binding;catalytic activity;cation binding;G-protein beta/gamma-subunit complex binding;G-protein-coupled receptor binding;GTP binding;GTPase activity;guanyl nucleotide binding;guanyl ribonucleotide binding;hydrolase activity;hydrolase activity, acting on acid anhydrides;hydrolase activity, acting on acid anhydrides, in phosphorus-containing anhydrides;ion binding;metabotropic serotonin receptor b…	cell part;centrosome;cytoplasm;cytoplasmic part;cytoskeletal part;extracellular membrane-bounded organelle;extracellular organelle;extracellular region part;extracellular vesicular exosome;extrinsic to internal side of plasma membrane;extrinsic to membrane;extrinsic to plasma membrane;heterotrimeric G-protein complex;intracellular;intracellular membrane-bounded organelle;intracellular non-membran…	Cellcycle;Celldivision;Cellmembrane;Completeproteome;Cytoplasm;Cytoskeleton;GTP-binding;Lipoprotein;Magnesium;Membrane;Metal-binding;Myristate;Nucleotide-binding;Nucleus;Palmitate;Referenceproteome;Transducer	1.30441	0.0982921	-0.439378	-1.53953	0.139772	0.850564	-0.0528202	-0.215727	B2RSH2	B2RSH2	GNAI1_MOUSE	Gnai1	Guanine nucleotide-binding protein G(i) subunit alpha-1
	12.2658	11.5636	10.8364	11.7932	12.2774	12.7926	13.1214	13.2595	12.4088	11.6474	12.9174	12.5824	12.3214	13.0866	12.7197	11.7757	11.2417	12.7705	13.3002	amine transport;amino acid transport;behavior;biological regulation;carboxylic acid transport;cell communication;cell-cell signaling;cellular component assembly;cellular component organization;cellular component organization or biogenesis;cellular process;chordate embryonic development;developmental process;embryo development;embryo development ending in birth or egg hatching;establishment of loc…	beta-amyloid binding;binding;lipid binding;phosphatidylinositol binding;phosphatidylinositol-4,5-bisphosphate binding;phospholipid binding;protein binding	cell part;clathrin-coated vesicle;coated vesicle;cytoplasmic membrane-bounded vesicle;cytoplasmic part;cytoplasmic vesicle;Golgi apparatus;intracellular membrane-bounded organelle;intracellular organelle;intracellular part;macromolecular complex;membrane;membrane-bounded organelle;membrane-bounded vesicle;nucleus;organelle;perinuclear region of cytoplasm;plasma membrane;protein complex;synapse pa…	Alternativesplicing;Completeproteome;Cytoplasm;Directproteinsequencing;Golgiapparatus;Nucleus;Phosphoprotein;Proteintransport;Referenceproteome;Repeat;Transport	1.90164	0.0164272	1.14828	2.58312	0.125794	0.806057	-0.149468	-0.271563	B2RUJ5;B2RUJ5-3	B2RUJ5;B2RUJ5-3	APBA1_MOUSE	Apba1	Amyloid-beta A4 precursor protein-binding family A member 1
	11.773	11.686	11.7788	12.139	11.8641	13.6288	12.5931	12.0093	13.245	11.2194	11.175	10.4512	12.5972	11.3024	13.333	13.2267	11.2713	13.3853	13.0644	adaptive immune response;adaptive immune response based on somatic recombination of immune receptors built from immunoglobulin superfamily domains;biological regulation;cell activation;cell activation involved in immune response;cellular component organization;cellular component organization or biogenesis;cellular membrane organization;cellular process;defense response;defense response to virus;e…	binding;enzyme binding;GTPase binding;protein binding;Rab GTPase binding;Ras GTPase binding;small GTPase binding	cell part;clathrin-coated vesicle;coated vesicle;cytoplasmic membrane-bounded vesicle;cytoplasmic part;cytoplasmic vesicle;endosome;exocytic vesicle;intracellular membrane-bounded organelle;intracellular organelle;intracellular part;late endosome;lysosome;lytic vacuole;membrane;membrane-bounded organelle;membrane-bounded vesicle;organelle;recycling endosome;stored secretory granule;transport vesi…	Alternativesplicing;Completeproteome;Cytoplasm;Endosome;Exocytosis;Lysosome;Membrane;Phosphoprotein;Referenceproteome;Repeat	1.77931	0.021565	1.02088	2.39521	1.66453	0.0288435	1.5071	2.3931	B2RUP2;B2RUP2-2	B2RUP2;A0A0R4J257;B2RUP2-2	UN13D_MOUSE	Unc13d	Protein unc-13 homolog D
	15.3144	15.528	15.1819	15.2682	15.2651	15.1185	14.822	14.9363	14.8763	15.2231	15.1485	15.03	15.2318	15.0759	15.1028	15.2057	14.9335	14.9862	15.2194	biological regulation;cellular macromolecule metabolic process;cellular metabolic process;cellular process;cellular protein metabolic process;immune response;immune system process;macromolecule metabolic process;macromolecule modification;metabolic process;mucosal immune response;negative regulation of biological process;negative regulation of biosynthetic process;negative regulation of cell comm…	binding;catalytic activity;cation binding;cysteine-type peptidase activity;DNA binding;hydrolase activity;ion binding;K63-linked polyubiquitin binding;metal ion binding;nucleic acid binding;peptidase activity;peptidase activity, acting on L-amino acid peptides;polyubiquitin binding;protein binding;small conjugating protein binding;small conjugating protein-specific protease activity;transition me…	cell part;cytoplasm;intracellular membrane-bounded organelle;intracellular organelle;intracellular part;membrane-bounded organelle;nucleus;organelle	Completeproteome;Cytoplasm;Hydrolase;Immunity;Metal-binding;Nucleus;Phosphoprotein;Protease;Referenceproteome;Thiolprotease;Ublconjugationpathway;Zinc;Zinc-finger	2.44416	0.0424335	-0.373227	-1.99658	0.323655	0.777354	-0.0522894	-0.308127	B2RUR8	B2RUR8	OTU7B_MOUSE	Otud7b	OTU domain-containing protein 7B
	15.0003	15.1878	14.7908	15.1268	15.033	14.4922	14.1567	14.4448	14.454	15.4822	15.3938	15.2706	15.2836	15.4073	15.1526	15.1547	15.0659	15.4119	15.4197	cation transport;establishment of localization;ion transport;metal ion transport;monovalent inorganic cation transport;potassium ion transport;transport	active transmembrane transporter activity;adenyl nucleotide binding;adenyl ribonucleotide binding;ATP binding;ATPase activity;ATPase activity, coupled;ATPase activity, coupled to movement of substances;ATPase activity, coupled to transmembrane movement of substances;binding;catalytic activity;hydrolase activity;hydrolase activity, acting on acid anhydrides;hydrolase activity, acting on acid anhyd…	cation channel complex;cell part;ion channel complex;macromolecular complex;membrane;membrane part;plasma membrane;plasma membrane part;potassium channel complex;protein complex;voltage-gated potassium channel complex	ATP-binding;Completeproteome;Nucleotide-binding;Referenceproteome;Repeat	3.36634	0.00744248	-0.64083	-3.16034	0.776236	0.488148	-0.126561	-0.690257	B2RUS7	A0A1B0GT25;B2RUS7	B2RUS7_MOUSE	Abcc8	ATP-binding cassette, sub-family C (CFTR/MRP), member 8
	11.5991	10.5244	14.8527	13.0445	12.5165	18.05	12.8659	12.9924	15.8384	11.7711	12.6528	12.1458	13.1941	11.3378	16.3455	14.2057	11.3947	9.3607	13.9552		cysteine-type endopeptidase inhibitor activity;endopeptidase inhibitor activity;endopeptidase regulator activity;enzyme inhibitor activity;enzyme regulator activity;peptidase inhibitor activity;peptidase regulator activity	cell part;intracellular	Completeproteome;Referenceproteome	0.924165	0.0792409	2.42924	1.65455	0.279104	0.544249	0.832058	0.614179	B2RV77	B2RV77;Q9D8D6	B2RV77_MOUSE	Cstdc4	Cystatin domain containing 4
	15.3795	15.4419	15.0712	15.4992	15.2988	14.4358	14.8604	14.9789	14.7094	15.5646	15.7259	15.3819	15.6621	15.5854	15.3984	15.5608	15.4424	15.6931	15.5522			cell part;cytoplasm;intracellular part	ANKrepeat;Completeproteome;Referenceproteome;Repeat	2.52371	0.0173771	-0.592042	-2.53843	0.299492	0.777619	-0.0545931	-0.307367	B2RW11	B2RW11	B2RW11_MOUSE	Ankrd34a	Ankyrin repeat domain 34A
	13.455	13.5822	13.3572	13.2095	13.5433	12.0836	13.6265	13.0986	13.2506	13.9615	13.5605	13.1039	13.4364	13.3688	14.5586	14.0303	14.1417	14.3353	14.4073				Completeproteome;Proteomicsidentification;Referenceproteome	0.680569	0.260504	-0.4146	-1.03805	2.85897	0.0114962	0.808442	3.00547	B2RWC4;F6U1P7	B2RWC4;F6U1P7	B2RWC4_MOUSE;F6U1P7_MOUSE	Lrrc73	Gm88 protein
	14.0179	14.09	12.465	12.5274	13.5842	12.8809	11.9811	11.1296	11.0665	14.3996	14.5532	13.7838	14.4545	14.7175	13.9982	13.8341	13.6312	13.0033	13.8094			cell junction;cell part;integral to membrane;intrinsic to membrane;membrane;membrane part;synapse part;synaptic membrane	Celljunction;Cellmembrane;Completeproteome;Membrane;Phosphoprotein;Referenceproteome;Synapse;Transmembrane;Transmembranehelix	1.61576	0.0205609	-1.57238	-2.42221	1.82815	0.0439614	-0.726453	-2.16865	B2RWJ3	B2RWJ3	TM240_MOUSE	Tmem240	Transmembrane protein 240
	15.2223	15.2484	15.8961	15.4158	15.678	16.3026	16.3525	15.782	15.9169	14.6073	15.1133	15.2136	14.9111	14.6655	16.1081	14.9763	16.0244	15.2974	15.152	bile acid and bile salt transport;canalicular bile acid transport;carboxylic acid transport;establishment of localization;monocarboxylic acid transport;organic acid transport;organic substance transport;transport	active transmembrane transporter activity;adenyl nucleotide binding;adenyl ribonucleotide binding;ATP binding;ATPase activity;ATPase activity, coupled;ATPase activity, coupled to movement of substances;ATPase activity, coupled to transmembrane movement of substances;binding;catalytic activity;hydrolase activity;hydrolase activity, acting on acid anhydrides;hydrolase activity, acting on acid anhyd…	cell part;integral to membrane;integral to plasma membrane;intrinsic to membrane;intrinsic to plasma membrane;membrane part;plasma membrane part	Alternativesplicing;ATP-binding;Completeproteome;Glycoprotein;Membrane;Nucleotide-binding;Phosphoprotein;Referenceproteome;Repeat;Transmembrane;Transmembranehelix;Transport	1.76296	0.0392488	0.596385	2.04086	1.31926	0.0976368	0.609462	1.68711	B2RX12;B2RX12-2;B2RX12-3	B2RX12;A0A0R4J015;B2RX12-2;B2RX12-3	MRP3_MOUSE	Abcc3	ATP-binding cassette sub-family C member 3
	12.4546	12.3822	12.8388	12.5144	11.8924	12.4337	11.4821	12.7365	12.8978	12.5857	12.9626	12.0934	12.4587	12.6275	13.1974	12.2469	12.5187	12.8942	12.6775	biological regulation;catabolic process;cell surface receptor linked signaling pathway;cellular catabolic process;cellular macromolecule catabolic process;cellular macromolecule metabolic process;cellular metabolic process;cellular nitrogen compound metabolic process;cellular process;cellular response to chemical stimulus;cellular response to cytokine stimulus;cellular response to interleukin-6;c…	binding;catalytic activity;cation binding;ion binding;metal ion binding;nucleotidyltransferase activity;RNA uridylyltransferase activity;transferase activity;transferase activity, transferring phosphorus-containing groups;transition metal ion binding;uridylyltransferase activity;zinc ion binding	cell part;cytoplasm;extracellular membrane-bounded organelle;extracellular organelle;extracellular region part;extracellular space;extracellular vesicular exosome;intracellular membrane-bounded organelle;intracellular non-membrane-bounded organelle;intracellular organelle;intracellular organelle part;intracellular part;membrane-bounded organelle;membrane-bounded vesicle;non-membrane-bounded organ…	Completeproteome;Cytoplasm;Magnesium;Manganese;Metal-binding;Nucleotidyltransferase;Nucleus;Phosphoprotein;Referenceproteome;Repeat;RNA-mediatedgenesilencing;Transferase;Zinc;Zinc-finger	0.03057	0.95011	-0.0289604	-0.0677302	0.325135	0.619041	0.161329	0.513397	B2RX14	B2RX14;A2A8R7	TUT4_MOUSE	Tut4	Terminal uridylyltransferase 4
	11.0872	12.5318	11.3517	10.6247	11.3962	11.0725	10.6467	10.8211	11.5995	12.0478	12.9285	12.7285	12.678	12.9065	12.2865	12.0314	12.5135	11.8807	12.074	lipid metabolic process;metabolic process;primary metabolic process	catalytic activity;hydrolase activity;hydrolase activity, acting on ester bonds;phosphoric diester hydrolase activity;phosphoric ester hydrolase activity		Completeproteome;Referenceproteome	0.403681	0.442225	-0.363365	-0.725578	1.48376	0.0951887	-0.500653	-1.70079	B2RXA1	B2RXA1	PLCX2_MOUSE	Plcxd2	PI-PLC X domain-containing protein 2
	12.605	12.0366	13.3198	13.3997	12.7592	12.8575	12.4923	12.8599	12.5528	12.6418	12.3458	13.7409	12.3337	12.9474	13.3115	12.4188	12.8109	13.2611	12.7319	cellular process;establishment of localization;transport;vesicle-mediated transport		cell part;cytoplasmic part;Golgi apparatus;intracellular membrane-bounded organelle;intracellular organelle;intracellular part;membrane-bounded organelle;organelle	Acetylation;Alternativesplicing;Completeproteome;ER-Golgitransport;Golgiapparatus;Referenceproteome;Transport	0.176593	0.73872	-0.133448	-0.336862	0.128526	0.818281	0.104903	0.255817	B2RXC1	B2RXC1	TPC11_MOUSE	Trappc11	Trafficking protein particle complex subunit 11
	15.0688	15.1045	15.4126	15.0618	15.0169	16.0347	15.8811	16.1067	15.9177	13.8141	14.2391	15.0833	14.2444	14.6394	14.9603	14.8591	15.2015	14.4663	14.8363	biological regulation;cell activation;cell differentiation;cell surface receptor linked signaling pathway;cellular developmental process;cellular process;cellular response to stimulus;developmental process;immune system process;intracellular protein kinase cascade;intracellular signal transduction;leukocyte activation;leukocyte differentiation;lymphocyte activation;lymphocyte differentiation;MAPK…	adenyl nucleotide binding;adenyl ribonucleotide binding;ATP binding;binding;catalytic activity;inositol or phosphatidylinositol kinase activity;inositol trisphosphate 3-kinase activity;inositol trisphosphate kinase activity;kinase activity;nucleotide binding;phosphotransferase activity, alcohol group as acceptor;purine nucleotide binding;purine ribonucleoside triphosphate binding;purine ribonucle…		3D-structure;ATP-binding;Completeproteome;Kinase;Nucleotide-binding;Proteomicsidentification;Referenceproteome;Transferase	4.42353	0.0021442	0.852138	4.41734	1.01426	0.177958	0.460676	1.3356	B2RXC2	B2RXC2	B2RXC2_MOUSE	Itpkb	Kinase
	12.2648	10.3499	12.0489	10.9422	9.08733	13.5224	12.7949	12.3317	12.4271	11.2501	11.8036	10.3567	10.8278	10.3019	10.8377	12.1376	11.6221	12.6541	11.7962	biological regulation;negative regulation of actin filament bundle assembly;negative regulation of biological process;negative regulation of cellular component organization;negative regulation of cellular process;negative regulation of cytoskeleton organization;negative regulation of establishment of protein localization in plasma membrane;negative regulation of organelle organization;negative re…		adherens junction;anchoring junction;cell junction;cell part;cell-substrate adherens junction;cell-substrate junction;cytoplasm;focal adhesion;intracellular part	Completeproteome;Proteomicsidentification;Referenceproteome	1.45793	0.0262476	1.83037	2.28539	1.22054	0.0862487	0.901501	1.76017	B2RXQ2;B2RXW8	B2RXQ2;B2RXW8	B2RXQ2_MOUSE;B2RXW8_MOUSE	Ppfia1	Ppfia1 protein
	11.1028	12.1685	10.5484	11.5141	10.5689	12.7924	10.2118	12.3529	13.5848	11.4164	12.1402	9.65792	10.9271	11.5132	11.2883	11.5921	11.3564	11.7995	11.8589				ANKrepeat;Completeproteome;Referenceproteome;Repeat	0.727395	0.163046	1.05491	1.28348	0.48261	0.39058	0.448062	0.843479	B2RXR6	B2RXR6;E9QNQ2;J3QK37	ANR44_MOUSE	Ankrd44	Serine/threonine-protein phosphatase 6 regulatory ankyrin repeat subunit B
	11.0956	14.6278	14.693	15.0896	13.8492	14.3294	14.4515	14.419	14.4087	14.2883	14.2135	10.1066	11.1857	14.3559	14.8255	14.2208	14.2422	14.8046	14.6007			cell part;cytoplasm;intracellular membrane-bounded organelle;intracellular organelle;intracellular organelle part;intracellular part;membrane-bounded organelle;nuclear part;nucleoplasm;nucleus;organelle;organelle part	Completeproteome;Proteomicsidentification;Referenceproteome	0.269596	0.549105	0.531146	0.577696	1.00191	0.0988487	1.70874	1.67937	B2RXS3;F8VQ70;Q8BIZ8	F8VQ70;B2RXS3;Q8BIZ8	B2RXS3_MOUSE;F8VQ70_MOUSE;Q8BIZ8_MOUSE	Scaper	S phase cyclin A-associated protein in the ER
	16.9577	16.9605	17.4414	17.3917	17.1615	17.4487	17.5079	17.2597	17.2758	16.6971	16.839	17.024	16.9367	16.8135	17.4664	17.3183	17.6378	17.3994	17.2508	anatomical structure development;anatomical structure formation involved in morphogenesis;biological regulation;brain development;cell proliferation;cell surface receptor linked signaling pathway;cellular process;cellular response to stimulus;developmental process;neural precursor cell proliferation;neural tube closure;neuroblast proliferation;organ development;positive regulation of axonogenesis…	molecular transducer activity;receptor activity;semaphorin receptor activity;signal transducer activity;signaling receptor activity;transmembrane signaling receptor activity	cell part;cell surface;extracellular membrane-bounded organelle;extracellular organelle;extracellular region part;extracellular vesicular exosome;integral to membrane;integral to plasma membrane;intracellular;intrinsic to membrane;intrinsic to plasma membrane;membrane part;membrane-bounded organelle;membrane-bounded vesicle;organelle;plasma membrane part;vesicle	Cellmembrane;Completeproteome;Developmentalprotein;Disulfidebond;Glycoprotein;Membrane;Phosphoprotein;Receptor;Referenceproteome;Repeat;Signal;Transmembrane;Transmembranehelix	0.739588	0.373168	0.19045	0.833147	3.66233	0.0122541	0.552455	2.95706	B2RXS4	B2RXS4	PLXB2_MOUSE	Plxnb2	Plexin-B2
	16.5917	17.0107	16.1968	16.6572	16.631	16.4736	16.2443	16.1595	15.706	16.5833	16.5916	16.6294	16.4262	16.6879	16.1405	16.3673	16.0926	16.2646	16.4913	acetyl-CoA catabolic process;acetyl-CoA metabolic process;catabolic process;cellular catabolic process;cellular metabolic process;cellular process;coenzyme catabolic process;coenzyme metabolic process;cofactor catabolic process;cofactor metabolic process;metabolic process;tricarboxylic acid cycle	binding;catalytic activity;coenzyme binding;cofactor binding;oxidoreductase activity;oxidoreductase activity, acting on the aldehyde or oxo group of donors;oxidoreductase activity, acting on the aldehyde or oxo group of donors, disulfide as acceptor;oxoglutarate dehydrogenase (succinyl-transferring) activity;thiamine pyrophosphate binding;vitamin binding	cell part;cytoplasmic part;intracellular membrane-bounded organelle;intracellular organelle;intracellular part;macromolecular complex;membrane-bounded organelle;mitochondrion;organelle;oxoglutarate dehydrogenase complex;protein complex		1.27028	0.0958101	-0.471645	-1.55351	2.20352	0.0973576	-0.312437	-1.68882	B2RXT3	B2RXT3;E9Q7L0	B2RXT3_MOUSE	Ogdhl	oxoglutarate dehydrogenase (succinyl-transferring)
	11.7227	12.9993	14.3393	13.0455	12.9171	13.9831	13.8538	13.351	14.3727	12.1876	9.71223	9.64825	12.7748	16.2527	11.7058	10.5006	12.5525	14.8417	13.5008	anatomical structure development;anatomical structure morphogenesis;appendage morphogenesis;biological regulation;blood vessel development;cell differentiation;cell maturation;cellular developmental process;cellular process;chordate embryonic development;cofactor transport;developmental maturation;developmental process;embryo development;embryo development ending in birth or egg hatching;embryoni…	cofactor transporter activity;heme transporter activity;transporter activity	cell part;cytoplasmic part;integral to membrane;intracellular membrane-bounded organelle;intracellular organelle;intracellular organelle part;intracellular part;intrinsic to membrane;membrane;membrane part;membrane-bounded organelle;mitochondrial membrane;mitochondrial part;mitochondrion;organelle;organelle membrane;organelle part;plasma membrane	Alternativesplicing;Cellmembrane;Completeproteome;Erythrocytematuration;Glycoprotein;Membrane;Mitochondrion;Receptor;Referenceproteome;Transmembrane;Transmembranehelix;Transport	0.909984	0.113869	0.885362	1.46336	0.135693	0.759935	0.505165	0.331824	B2RXV4	B2RXV4;B2RXV4-2	FLVC1_MOUSE	Flvcr1	Heme transporter FLVCR1
	14.7807	15.2633	14.7688	14.9246	15.0816	15.5079	14.4243	14.2684	14.8899	14.1051	14.3788	14.8035	14.2631	14.54	14.7402	14.4131	13.8159	14.3178	14.6047	biological regulation;cellular process;cellular response to stimulus;intracellular signal transduction;positive regulation of catalytic activity;positive regulation of GTPase activity;positive regulation of hydrolase activity;positive regulation of molecular function;regulation of biological process;regulation of catabolic process;regulation of catalytic activity;regulation of cellular catabolic …	enzyme regulator activity;GTPase regulator activity;guanyl-nucleotide exchange factor activity;nucleoside-triphosphatase regulator activity	cell part;cytoplasm;intracellular part	Acetylation;Cataract;Completeproteome;Cytoplasm;Guanine-nucleotidereleasingfactor;Phosphoprotein;Referenceproteome;SH3domain	0.303906	0.592001	-0.191192	-0.521354	0.0723881	0.914848	-0.0397575	-0.133063	B2RY04	B2RY04	DOCK5_MOUSE	Dock5	Dedicator of cytokinesis protein 5
	14.6803	14.4018	15.1297	14.8516	14.289	16.8331	17.0041	17.2135	16.8903	13.3554	13.8002	14.2921	13.6437	13.8497	16.1205	16.0621	16.2746	16.7433	15.1816	apoptosis;biological regulation;cell death;cellular macromolecule metabolic process;cellular metabolic process;cellular nitrogen compound metabolic process;cellular process;death;macromolecule metabolic process;metabolic process;mRNA metabolic process;mRNA processing;nitrogen compound metabolic process;nucleic acid metabolic process;nucleobase-containing compound metabolic process;primary metabol…	binding;mRNA binding;nucleic acid binding;nucleotide binding;RNA binding	cell part;cytoplasm;intracellular organelle part;intracellular part;nuclear body;nuclear part;nuclear speck;nucleoplasm part;organelle part	Acetylation;Apoptosis;Completeproteome;Cytoplasm;Isopeptidebond;mRNAprocessing;mRNAsplicing;Nucleus;Phosphoprotein;Referenceproteome;RNA-binding;Ublconjugation	5.28149	0.005	2.31475	8.05498	4.25255	0.00286667	2.2882	5.7776	B2RY56	B2RY56	RBM25_MOUSE	Rbm25	RNA-binding protein 25
	13.1844	13.1246	13.3318	13.6008	13.5439	13.0295	13.5437	13.1045	13.4848	13.6277	13.3437	13.9039	13.3769	13.4576	13.3511	13.2841	13.5512	14.2088	13.7644	anatomical structure development;anatomical structure homeostasis;biological regulation;cell differentiation;cellular developmental process;cellular process;developmental process;establishment of localization;establishment of localization in cell;homeostasis of number of cells;homeostasis of number of cells within a tissue;homeostatic process;hormone secretion;hormone transport;insulin secretion;…		cell part;cytoplasmic part;endoplasmic reticulum membrane;endoplasmic reticulum part;integral to membrane;intracellular organelle part;intracellular part;intrinsic to membrane;membrane;membrane part;organelle membrane;organelle part	Completeproteome;Disulfidebond;Endoplasmicreticulum;Immunoglobulindomain;Membrane;Referenceproteome;Signal;Transmembrane;Transmembranehelix	0.164455	0.800185	-0.0664558	-0.258593	0.181426	0.779796	0.0899675	0.303886	B5TVM2;B5TVM2-2;B5TVM2-5	B5TVM2;A0A0A6YXV2;A0A0A6YY76;B5TVM2-2;B5TVM2-3;B5TVM2-4;B5TVM2-5;B5TVM2-6;B5TVM2-7;A0A0A6YVY9;A0A0A6YWD2;A0A0A6YXF0;A0A0A6YY19	ILDR2_MOUSE	Ildr2	Immunoglobulin-like domain-containing receptor 2
	9.95173	11.8664	11.6178	11.1575	12.7349	10.973	11.2026	12.327	12.4654	10.0016	12.4133	12.9508	10.4672	11.2128	11.2914	10.6593	11.4591	9.59569	11.5788		binding;GTP binding;guanyl nucleotide binding;guanyl ribonucleotide binding;nucleotide binding;purine nucleotide binding;purine ribonucleoside triphosphate binding;purine ribonucleotide binding;ribonucleotide binding		Completeproteome;GTP-binding;Nucleotide-binding;Proteomicsidentification;Referenceproteome	0.175241	0.699525	0.276341	0.385198	0.315667	0.525438	-0.49228	-0.639382	B7ZC46	B7ZC46	B7ZC46_MOUSE	Septin8	Septin
	11.423	10.993	9.84542	13.0722	12.2887	10.9259	10.0862	10.3691	11.6579	12.0964	9.61574	11.309	13.1858	13.0986	11.7943	12.0112	10.1406	11.2942	11.8639		G-protein coupled receptor activity;molecular transducer activity;receptor activity;signal transducer activity;signaling receptor activity;transmembrane signaling receptor activity	cell part;integral to membrane;intrinsic to membrane;membrane;membrane part;plasma membrane	Alternativesplicing;Cellmembrane;Completeproteome;Glycoprotein;G-proteincoupledreceptor;Membrane;Receptor;Referenceproteome;Signal;Transducer;Transmembrane;Transmembranehelix	0.511251	0.299185	-0.764704	-0.96087	0.244427	0.611494	-0.44028	-0.522558	B7ZCC9;B7ZCC9-2	B7ZCC9;B7ZCD1;B7ZCC9-2;Q80T58	AGRG4_MOUSE	Adgrg4	Adhesion G-protein coupled receptor G4
	14.1419	14.4309	13.8609	14.0925	14.1587	13.6451	13.3767	12.1819	13.8792	14.3695	14.2886	14.3912	14.209	14.8639	14.0228	13.2563	12.9301	13.9701	14.4433	glomerular filtration;macromolecule metabolic process;metabolic process;multicellular organismal process;primary metabolic process;protein maturation;protein metabolic process;protein processing;renal system process;system process	aminopeptidase activity;binding;catalytic activity;cation binding;exopeptidase activity;hydrolase activity;ion binding;manganese ion binding;metal ion binding;peptidase activity;peptidase activity, acting on L-amino acid peptides;transition metal ion binding	cell part;cytoplasmic part;extracellular membrane-bounded organelle;extracellular organelle;extracellular region part;extracellular vesicular exosome;intracellular membrane-bounded organelle;intracellular organelle;intracellular part;membrane-bounded organelle;membrane-bounded vesicle;mitochondrion;organelle;vesicle	Alternativesplicing;Completeproteome;Hydrolase;Manganese;Metal-binding;Mitochondrion;Referenceproteome	1.38538	0.046915	-0.866249	-1.93827	1.32905	0.0866174	-0.699944	-1.75783	B7ZMP1	B7ZMP1;B7ZMP1-2	XPP3_MOUSE	Xpnpep3	Xaa-Pro aminopeptidase 3
	16.7185	16.5482	16.3524	16.1942	16.3415	15.4916	16.0751	15.7169	15.4773	16.3088	16.3178	16.2717	16.5161	16.3431	16.2926	15.8542	15.6203	16.1382	15.9262			cell part;cytoplasmic part;intracellular membrane-bounded organelle;intracellular organelle;intracellular part;membrane-bounded organelle;mitochondrion;organelle	Completeproteome;Proteomicsidentification;Referenceproteome	2.61391	0.0112303	-0.740727	-2.84446	1.84165	0.0920578	-0.385189	-1.72135	B8JJ66;B8JJ69	B8JJ66;B8JJ67;B8JJ69;F6X1P1	B8JJ66_MOUSE;B8JJ69_MOUSE	2310061I04Rik	RIKEN cDNA 2310061I04 gene
	14.0476	14.1842	14.2462	14.1477	14.1378	13.6434	13.8874	14.1353	13.83	14.2635	13.5324	14.5881	14.178	14.2484	14.0145	14.5079	13.8879	14.7088	14.668				Completeproteome;Proteomicsidentification;Referenceproteome	1.63224	0.124358	-0.278664	-1.41865	0.352774	0.577364	0.195362	0.570317	B8JKV0	B8JKV0;B8JKU8	AMN1_MOUSE	Amn1	Protein AMN1 homolog
	13.6623	13.8446	14.3352	13.7869	13.2308	13.4924	13.4518	13.5156	13.6741	13.4134	13.1698	12.601	13.3303	12.883	13.1121	13.5256	13.1519	13.288	13.5011	7-methylguanosine biosynthetic process;7-methylguanosine metabolic process;biosynthetic process;cellular biosynthetic process;cellular macromolecule metabolic process;cellular metabolic process;cellular nitrogen compound biosynthetic process;cellular nitrogen compound metabolic process;cellular process;guanosine biosynthetic process;guanosine metabolic process;heterocycle biosynthetic process;het…	binding;catalytic activity;cation binding;ion binding;metal ion binding;queuine tRNA-ribosyltransferase activity;transferase activity;transferase activity, transferring glycosyl groups;transferase activity, transferring pentosyl groups;transition metal ion binding;zinc ion binding	cell part;cytoplasm;cytoplasmic part;intracellular membrane-bounded organelle;intracellular organelle;intracellular part;membrane-bounded organelle;mitochondrion;organelle	Alternativesplicing;Completeproteome;Cytoplasm;Glycosyltransferase;Metal-binding;Mitochondrion;Queuosinebiosynthesis;Referenceproteome;Transferase;tRNAprocessing;Zinc	0.547328	0.405637	-0.238481	-0.780999	0.679971	0.377352	0.236216	0.865708	B8ZXI1	B8ZXI1;A0A5F8MPN7;Z4YJE9;B8ZXI1-2	QTRT2_MOUSE	Qtrt2	Queuine tRNA-ribosyltransferase accessory subunit 2
	16.6312	16.1061	16.0191	16.4138	16.1428	15.8911	16.0839	16.2479	15.7409	16.154	16.2837	15.8897	16.4167	16.3081	16.228	16.1186	16.0849	16.4539	16.2719	biological regulation;cell differentiation;cellular component biogenesis;cellular component biogenesis at cellular level;cellular component organization or biogenesis;cellular component organization or biogenesis at cellular level;cellular developmental process;cellular macromolecule metabolic process;cellular metabolic process;cellular process;cellular protein metabolic process;chaperone-mediate…	binding;cytoskeletal protein binding;ganglioside binding;glycolipid binding;glycosphingolipid binding;lipid binding;microtubule binding;protein binding;sphingolipid binding;tubulin binding	cell part;cytoplasmic part;early endosome membrane;endosomal part;endosome membrane;Golgi apparatus part;Golgi membrane;Golgi stack;intracellular organelle part;intracellular part;membrane;membrane part;membrane raft;organelle membrane;organelle part;plasma membrane;recycling endosome membrane;trans-Golgi network;trans-Golgi network membrane	3D-structure;ANKrepeat;Cellmembrane;Completeproteome;Cytoplasm;Golgiapparatus;Lipoprotein;Membrane;Palmitate;Referenceproteome;Repeat	0.867198	0.25956	-0.271642	-1.0401	0.0679719	0.935728	0.021035	0.099434	B9EHT4	B9EHT4	CLIP3_MOUSE	Clip3	CAP-Gly domain-containing linker protein 3
	14.871	15.3361	14.9595	15.144	15.2343	15.3519	15.0127	15.1515	15.4198	15.1268	15.33	15.0821	15.1528	15.6429	14.9516	14.9499	15.1333	14.9899	15.3555	biological regulation;cellular component organization;cellular component organization at cellular level;cellular component organization or biogenesis;cellular component organization or biogenesis at cellular level;cellular process;cellular response to stimulus;cytoskeleton organization;intracellular signal transduction;organelle organization;regulation of anatomical structure morphogenesis;regula…	binding;cation binding;ion binding;metal ion binding	cell part;membrane	Completeproteome;Metal-binding;Proteomicsidentification;Referenceproteome;Zinc	0.445503	0.56961	0.124994	0.550153	0.752284	0.395722	-0.19089	-0.833955	B9EJ80	B9EJ80	PDZD8_MOUSE	Pdzd8	PDZ domain-containing protein 8
	12.6427	13.0259	13.2675	12.4507	12.5308	13.0711	12.9662	13.301	12.9233	12.7795	12.4402	12.2415	12.8775	12.9757	12.5428	12.5896	12.5905	11.843	12.6926	biological regulation;cell differentiation;cellular developmental process;cellular localization;cellular macromolecule localization;cellular process;cellular protein localization;developmental process;establishment of localization;fat cell differentiation;lipid transport;localization;macromolecule localization;negative regulation of biological process;negative regulation of cell migration;negativ…	binding;cholesterol binding;lipid binding;steroid binding;sterol binding	cell part;intracellular organelle part;intracellular part;membrane;nuclear membrane;nuclear part;organelle membrane;organelle part	Completeproteome;Lipidtransport;Proteomicsidentification;Referenceproteome;Transport	0.732051	0.296944	0.281894	0.965662	0.470726	0.490498	-0.211172	-0.687075	B9EJ86	B9EJ86;A0A0R4J150;A0A5F8MPC5	OSBL8_MOUSE	Osbpl8	Oxysterol-binding protein-related protein 8
	15.3452	15.4798	14.7956	15.3367	15.468	15.574	15.2217	15.5377	15.7799	15.4079	15.8894	15.9182	15.4751	16.2911	15.7055	15.7156	15.9008	15.7863	15.7325	anatomical structure development;brain development;developmental process;organ development		cell cortex;cell part;cell projection;cell projection part;clathrin-coated vesicle;coated vesicle;cytoplasmic membrane-bounded vesicle;cytoplasmic part;cytoplasmic vesicle;dendritic spine;intracellular membrane-bounded organelle;intracellular organelle;intracellular part;membrane-bounded organelle;membrane-bounded vesicle;neuron projection;neuron spine;organelle;synapse part;synaptic vesicle;vesi…	Alternativesplicing;ANKrepeat;Cellprojection;Coiledcoil;Completeproteome;Cytoplasm;Phosphoprotein;Referenceproteome;Repeat	0.683444	0.342342	0.243241	0.884322	0.0610554	0.931771	-0.0282293	-0.106298	B9EJA2;B9EJA2-4;B9EJA2-5	B9EJA2;B9EJA2-4;B9EJA2-5;F6Q1W8	CTTB2_MOUSE	Cttnbp2	Cortactin-binding protein 2
	16.569	16.4587	16.5311	16.4198	16.4195	15.744	15.6773	14.9262	15.768	16.5088	16.4973	16.4454	16.2882	16.411	15.8335	16.4361	15.9589	16.2793	16.1055			cell part;integral to membrane;intrinsic to membrane;membrane part	Completeproteome;Membrane;Referenceproteome;Transmembrane;Transmembranehelix	2.93371	0.00551337	-0.950772	-3.38922	1.54818	0.152677	-0.307473	-1.42945	B9EJI9	B9EJI9	T229A_MOUSE	Tmem229a	Transmembrane protein 229A
	15.0153	14.7789	15.6781	15.2668	14.8144	15.3828	15.3055	15.6868	15.5903	14.9653	14.7525	15.2391	14.7886	15.1341	15.8217	15.2526	15.4332	15.6538	15.2027	cell projection organization;cellular component movement;cellular component organization;cellular component organization at cellular level;cellular component organization or biogenesis;cellular component organization or biogenesis at cellular level;cellular process;cilium movement;microtubule-based movement;microtubule-based process	binding;dynein binding;dynein intermediate chain binding;protein binding	cell part;cytoplasm;intracellular part	Acetylation;Ciliumbiogenesis/degradation;Completeproteome;Cytoplasm;Referenceproteome;Repeat	0.9816	0.17357	0.380674	1.25208	1.95636	0.0596602	0.496925	1.97868	B9EJR8	B9EJR8	DAAF5_MOUSE	Dnaaf5	Dynein axonemal assembly factor 5
	17.4734	17.3283	17.3165	17.5962	17.587	17.2768	16.9044	17.0102	17.7358	17.366	17.3172	17.5263	17.4274	17.2899	17.3583	17.2734	16.9555	17.3562	17.418	anatomical structure morphogenesis;axonogenesis;behavior;biological regulation;cell differentiation;cell part morphogenesis;cell projection morphogenesis;cell projection organization;cellular component morphogenesis;cellular component organization;cellular component organization at cellular level;cellular component organization or biogenesis;cellular component organization or biogenesis at cellul…	catalytic activity;hydrolase activity;hydrolase activity, acting on ester bonds;phosphatase activity;phosphoprotein phosphatase activity;phosphoric ester hydrolase activity;protein tyrosine phosphatase activity	cell part;extracellular matrix;extracellular matrix part;extracellular region part;integral to membrane;intrinsic to membrane;membrane;membrane part;perineuronal net;plasma membrane;proteinaceous extracellular matrix	Cellmembrane;Completeproteome;Disulfidebond;Glycoprotein;Hydrolase;Membrane;Proteinphosphatase;Referenceproteome;Repeat;Secreted;Signal;Transmembrane;Transmembranehelix	0.625653	0.376976	-0.228465	-0.826028	0.589732	0.563799	-0.113074	-0.586844	B9EKR1	B9EKR1;A0A0J9YVD2;B2RXS8	PTPRZ_MOUSE	Ptprz1	Receptor-type tyrosine-protein phosphatase zeta
	16.2638	16.2468	15.6886	15.8413	15.887	15.8452	16.2582	15.8578	15.3704	15.7759	15.5423	15.3362	15.6833	15.3283	15.84	15.9655	16.0889	16.0408	15.2572					0.316141	0.609008	-0.152591	-0.498708	0.916822	0.257723	0.305326	1.106	C0HK79;C0HK80	C0HK79;C0HK80	ARXS1_MOUSE;ARXS2_MOUSE	Arxes1;Arxes2	Adipocyte-related X-chromosome expressed sequence 1
	12.8229	13.3365	13.1067	12.5253	12.0595	10.8596	12.0457	12.8879	11.6652	10.5304	10.3951	10.77	10.6095	9.56074	11.6246	11.6213	11.187	9.69092	10.7019	cellular component assembly;cellular component assembly at cellular level;cellular component disassembly;cellular component disassembly at cellular level;cellular component organization;cellular component organization at cellular level;cellular component organization or biogenesis;cellular component organization or biogenesis at cellular level;cellular macromolecular complex assembly;cellular mac…	binding;DNA binding;nucleic acid binding	cell part;chromosomal part;extracellular membrane-bounded organelle;extracellular organelle;extracellular region part;extracellular vesicular exosome;intracellular membrane-bounded organelle;intracellular organelle;intracellular organelle part;intracellular part;macromolecular complex;membrane-bounded organelle;membrane-bounded vesicle;nuclear chromosome part;nuclear nucleosome;nuclear part;nucle…	3D-structure;Acetylation;Chromosome;Citrullination;Completeproteome;DNA-binding;Isopeptidebond;Methylation;Nucleosomecore;Nucleus;Phosphoprotein;Referenceproteome;Ublconjugation	1.07919	0.0798491	-0.905606	-1.65051	0.709731	0.243652	0.591994	1.14131	C0HKE1;C0HKE2;C0HKE3;C0HKE4;C0HKE5;C0HKE6;C0HKE7;C0HKE8;C0HKE9;Q64523;Q6GSS7;Q8BFU2;Q8CGP5;Q8CGP6;Q8CGP7;Q8R1M2	C0HKE1;C0HKE2;C0HKE3;C0HKE4;C0HKE5;C0HKE6;C0HKE7;C0HKE8;C0HKE9;Q64523;Q6GSS7;Q8BFU2;Q8CGP5;Q8CGP6;Q8CGP7;Q8R1M2;Q8CGP4;A0A0N4SV66	H2A1B_MOUSE;H2A1C_MOUSE;H2A1D_MOUSE;H2A1E_MOUSE;H2A1F_MOUSE;H2A1G_MOUSE;H2A1H_MOUSE;H2A1I_MOUSE;H2A1K_MOUSE;H2A1N_MOUSE;H2A1O_MOUSE;H2A1P_MOUSE;H2A2A_MOUSE;H2A2C_MOUSE;H2A3_MOUSE;H2AJ_MOUSE	H2ac11;H2ac12;H2ac13;H2ac15;H2ac20;H2ac25;H2ac4;H2ac6;H2ac7;H2ac8;H2aj;Hist1h2af;Hist1h2an;Hist1h2ao;Hist1h2ap;Hist2h2aa1	Histone H2A type 1-B
	16.4185	16.1898	17.2393	16.636	15.9178	19.2087	19.1012	19.0288	19.1936	15.6722	15.3375	15.6473	15.5068	15.5174	18.7072	17.6998	18.5166	18.2542	17.9337					4.76245	0.00304762	2.65279	7.43415	6.15001	0.0064	2.68608	9.14488	C0HKG5;C0HKG6	C0HKG5;C0HKG6;A0A338P711;A0A338P7E3	RNT2A_MOUSE;RNT2B_MOUSE	Rnaset2a;Rnaset2b	Ribonuclease T2-A
	12.3766	12.5077	12.4437	13.7783	12.6187	14.6003	14.3152	13.9043	14.2874	12.9719	12.7588	12.8351	13.0225	12.6913	14.6938	12.8874	13.6094	12.8459	12.9118	biological regulation;negative regulation of biological process;negative regulation of biosynthetic process;negative regulation of cell growth;negative regulation of cellular biosynthetic process;negative regulation of cellular macromolecule biosynthetic process;negative regulation of cellular metabolic process;negative regulation of cellular process;negative regulation of gene expression;negativ…	binding;core promoter binding;core promoter proximal region DNA binding;core promoter proximal region sequence-specific DNA binding;DNA binding;double-stranded DNA binding;identical protein binding;nucleic acid binding;nucleic acid binding transcription factor activity;protein binding;regulatory region DNA binding;regulatory region nucleic acid binding;RNA polymerase II core promoter proximal reg…	cell part;cytoplasm;intracellular membrane-bounded organelle;intracellular non-membrane-bounded organelle;intracellular organelle;intracellular organelle part;intracellular part;membrane;membrane-bounded organelle;non-membrane-bounded organelle;nuclear part;nucleolus;nucleus;organelle;organelle part	Completeproteome;Growthregulation;Nucleus;Polymorphism;Referenceproteome	2.68585	0.00384441	1.5318	3.63106	0.751227	0.237034	0.533723	1.15826	D0QMC3	D0QMC3;O35368;A0A087WQG9;A0A087WRA4;O35368-3;O35368-2	MNDAL_MOUSE	Mndal	Myeloid cell nuclear differentiation antigen-like protein
	10.9721	11.2009	10.8391	11.3217	11.442	13.4747	13.3734	12.0636	12.8397	NaN	NaN	NaN	NaN	NaN	NaN	NaN	NaN	NaN	NaN	actin filament capping;barbed-end actin filament capping;biological regulation;cell projection assembly;cell projection organization;cellular component assembly;cellular component assembly at cellular level;cellular component organization;cellular component organization at cellular level;cellular component organization or biogenesis;cellular component organization or biogenesis at cellular level;…		cell part;centriole;cytoplasm;cytoplasmic part;cytoskeletal part;extracellular membrane-bounded organelle;extracellular organelle;extracellular region part;extracellular vesicular exosome;intracellular membrane-bounded organelle;intracellular non-membrane-bounded organelle;intracellular organelle;intracellular organelle part;intracellular part;membrane-bounded organelle;membrane-bounded vesicle;m…	Completeproteome;Proteomicsidentification;Referenceproteome	3.1541	0.00235224	1.78271	4.34541	NaN	NaN	NaN	NaN	D3YTL5;Q99LB4	D3YTL5;Q99LB4	D3YTL5_MOUSE;Q99LB4_MOUSE	Capg	Capping protein (actin filament), gelsolin-like (Fragment)
	17.8232	17.5275	17.4126	17.6191	17.4993	17.2464	17.374	17.1767	17.0424	17.6091	17.6161	17.3825	17.4888	17.452	17.5917	17.6958	17.6421	17.4394	17.6056	establishment of localization;establishment of localization in cell;establishment of protein localization;establishment of protein localization in mitochondrion;establishment of protein localization to organelle;intracellular protein transport;intracellular transport;mitochondrial transport;protein import;protein targeting;protein targeting to mitochondrion;protein transport;transport		cell part;cytoplasmic part;intracellular organelle part;intracellular part;membrane;mitochondrial membrane;mitochondrial outer membrane;mitochondrial part;organelle membrane;organelle outer membrane;organelle part;outer membrane	Completeproteome;Proteomicsidentification;Referenceproteome	2.09728	0.0572686	-0.36647	-1.83299	0.679238	0.610828	0.0851967	0.524613	D3YTP3	D3YTP3	D3YTP3_MOUSE	Mtx3	Metaxin
	18.3934	18.4386	17.8188	18.3032	18.3552	17.3262	17.6765	17.6071	17.4793	19.0371	19.0956	18.9416	19.1393	19.0829	18.9421	18.7577	18.5833	18.8733	19.0444			cell part;intracellular organelle part;intracellular part;nuclear part;nucleoplasm;organelle part	Completeproteome;Nucleus;Referenceproteome;Repeat	2.85628	0.00874879	-0.739602	-3.02017	1.46113	0.229385	-0.219153	-1.17697	D3YUB6;D3YUB6-3	D3YUB6;D3YUB6-3;D3YUW2;Q3TEG0	BTBD8_MOUSE	Btbd8	BTB/POZ domain-containing protein 8
	14.8692	14.7822	14.4224	14.9235	14.8904	14.0203	14.6111	14.6824	13.6076	14.226	14.857	14.2905	14.991	14.6391	14.8923	14.594	14.2929	14.7317	14.6728				Completeproteome;Proteomicsidentification;Referenceproteome	1.20494	0.0918948	-0.547185	-1.57648	0.0721966	0.91858	0.036017	0.128389	D3YUE4	D3YUE4	F151B_MOUSE	Fam151b	Protein FAM151B
	15.5412	15.6705	15.7225	15.7535	15.7234	14.9472	15.4962	15.0491	14.7303	15.633	15.3724	15.9344	15.7302	15.5919	15.3717	15.6198	15.4181	15.6283	15.5431	biological regulation;regulation of biological process;regulation of catalytic activity;regulation of cell cycle;regulation of cellular metabolic process;regulation of cellular process;regulation of cellular protein metabolic process;regulation of cyclin-dependent protein kinase activity;regulation of kinase activity;regulation of macromolecule metabolic process;regulation of metabolic process;re…			Completeproteome;Cyclin;Proteomicsidentification;Referenceproteome	2.41401	0.0176982	-0.62652	-2.52762	0.633061	0.508761	-0.136158	-0.66266	D3YUJ3	D3YUJ3;D3YUJ3-2	CCYL1_MOUSE	Ccnyl1	Cyclin-Y-like protein 1
	12.8965	12.6177	10.8847	13.1069	12.9741	13.1543	13.2317	13.34	12.5053	12.6324	12.5341	12.2737	12.7324	12.7294	12.9649	12.6888	12.4557	13.65	12.3575	biological regulation;cellular process;cellular response to stimulus;negative regulation of biological process;negative regulation of cell communication;negative regulation of cellular process;negative regulation of Ras protein signal transduction;negative regulation of response to stimulus;negative regulation of signal transduction;negative regulation of signaling;negative regulation of small GT…	enzyme activator activity;enzyme regulator activity;GTPase activator activity;GTPase regulator activity;nucleoside-triphosphatase regulator activity	cell part;cytoplasm;intracellular part;intrinsic to internal side of plasma membrane;intrinsic to membrane;intrinsic to plasma membrane;membrane part;plasma membrane part	Completeproteome;GTPaseactivation;Proteomicsidentification;Referenceproteome	0.533257	0.306714	0.561854	0.945709	0.451467	0.480661	0.242985	0.700723	D3YUS5;E9PW37	D3YUS5;E9PW37	D3YUS5_MOUSE;E9PW37_MOUSE	Rasal2	RAS protein activator like 2
	12.5642	13.2745	11.3471	11.6108	12.7488	10.1401	12.9384	12.26	11.2188	9.22393	13.1998	11.7316	12.8467	12.7441	13.5976	10.8632	11.6286	12.165	12.9611	cellular process;ER to Golgi vesicle-mediated transport;establishment of localization;establishment of localization in cell;Golgi vesicle transport;intracellular transport;transport;vesicle-mediated transport	adenyl nucleotide binding;adenyl ribonucleotide binding;ATP binding;binding;catalytic activity;kinase activity;nucleotide binding;phosphotransferase activity, alcohol group as acceptor;protein kinase activity;protein serine/threonine kinase activity;purine nucleotide binding;purine ribonucleoside triphosphate binding;purine ribonucleotide binding;ribonucleotide binding;transferase activity;transf…	cell part;endomembrane system	Completeproteome;Proteomicsidentification;Referenceproteome	0.450295	0.354204	-0.669745	-0.863473	0.128405	0.780245	0.293853	0.303159	D3YUV1	D3YUV1	D3YUV1_MOUSE	Nrbp1	Nuclear receptor binding protein 1
	15.6341	15.8366	14.899	15.0139	15.3195	15.3017	15.7911	14.3545	15.1046	14.6308	14.6625	14.7717	14.9434	13.8081	14.6034	15.0177	14.1292	15.1581	14.7065	biological regulation;negative regulation of biological process;negative regulation of biosynthetic process;negative regulation of cellular biosynthetic process;negative regulation of cellular macromolecule biosynthetic process;negative regulation of cellular metabolic process;negative regulation of cellular process;negative regulation of gene expression;negative regulation of macromolecule biosy…	binding;DNA binding;nucleic acid binding;nucleic acid binding transcription factor activity;protein binding transcription factor activity;sequence-specific DNA binding transcription factor activity;transcription cofactor activity;transcription corepressor activity;transcription factor binding transcription factor activity	cell part;cytoplasm;intracellular membrane-bounded organelle;intracellular non-membrane-bounded organelle;intracellular organelle;intracellular organelle part;intracellular part;membrane-bounded organelle;non-membrane-bounded organelle;nuclear part;nucleolus;nucleus;organelle;organelle part	Completeproteome;DNA-binding;Homeobox;Nucleus;Referenceproteome	0.252132	0.631917	-0.202643	-0.470322	0.247953	0.679277	0.159692	0.436227	D3YV74	D3YV74	D3YV74_MOUSE	Homez	Homeodomain leucine zipper-encoding gene (Fragment)
	15.1218	14.8688	14.7532	15.2065	15.2411	14.8505	15.3975	15.7169	14.2189	14.3214	14.4774	14.0175	14.4917	14.7652	14.9364	14.99	14.7489	14.6708	14.5973			cell part;cytoplasmic part;Golgi apparatus;integral to membrane;intracellular membrane-bounded organelle;intracellular organelle;intracellular part;intrinsic to membrane;membrane;membrane part;membrane-bounded organelle;organelle;plasma membrane	Completeproteome;Membrane;Phosphoprotein;Referenceproteome;Repeat;Transmembrane;Transmembranehelix	0.00839289	0.986688	0.00767431	0.0187775	1.50062	0.127429	0.374046	1.53412	D3YVE8	D3YVE8	S35G2_MOUSE	Slc35g2	Solute carrier family 35 member G2
	18.0401	17.7919	17.9209	18.8195	18.3726	17.165	18.5789	17.0783	17.377	18.8787	18.8816	18.7606	18.9669	18.9668	18.5425	18.6627	18.646	18.5241	18.9002	biological regulation;cellular process;cellular response to stimulus;establishment of localization;establishment of localization in cell;establishment of protein localization;intracellular protein transport;intracellular transport;positive regulation of biological process;positive regulation of biosynthetic process;positive regulation of cAMP biosynthetic process;positive regulation of cAMP metab…	adenylate cyclase binding;binding;enzyme binding;protein binding	cell part;cytoskeleton;intracellular non-membrane-bounded organelle;intracellular organelle;intracellular part;membrane;non-membrane-bounded organelle;organelle;plasma membrane	Calmodulin-binding;Completeproteome;Lipoprotein;Membrane;Palmitate;Referenceproteome;Repeat	0.890512	0.141072	-0.639191	-1.35677	1.80708	0.17918	-0.235805	-1.3317	D3YVF0	D3YVF0;H3BIV5	AKAP5_MOUSE	Akap5	A-kinase anchor protein 5
	11.5922	12.5737	12.4675	13.5683	12.4357	13.3015	13.5767	13.9016	13.8643	13.1943	13.067	13.0058	12.6306	12.7405	13.3406	13.4405	12.6347	13.1579	12.9169	biological regulation;negative regulation of biological process;negative regulation of biosynthetic process;negative regulation of cellular biosynthetic process;negative regulation of cellular macromolecule biosynthetic process;negative regulation of cellular metabolic process;negative regulation of cellular process;negative regulation of gene expression;negative regulation of macromolecule biosy…	nucleic acid binding transcription factor activity;RNA polymerase II core promoter proximal region sequence-specific DNA binding transcription factor activity;RNA polymerase II core promoter proximal region sequence-specific DNA binding transcription factor activity involved in negative regulation of transcription;sequence-specific DNA binding RNA polymerase II transcription factor activity;seque…	cell part;cytoplasm;intracellular membrane-bounded organelle;intracellular organelle;intracellular organelle part;intracellular part;membrane-bounded organelle;nuclear part;nucleoplasm;nucleus;organelle;organelle part	Completeproteome;Proteomicsidentification;Referenceproteome	1.7056	0.0224284	1.13351	2.37764	0.43052	0.547711	0.170448	0.609003	D3YWX2;F6YTL8	D3YWX2;F6YTL8	D3YWX2_MOUSE;F6YTL8_MOUSE	Ylpm1	YLP motif containing 1
	11.7753	12.0945	11.5531	11.6994	11.5926	12.9537	12.619	11.2403	11.7398	11.6567	12.0143	11.2297	7.75284	11.1128	11.9972	12.6573	10.3323	11.8475	12.9405			cell part;integral to membrane;intrinsic to membrane;membrane part	Completeproteome;Disulfidebond;Glycoprotein;Immunoglobulindomain;Membrane;Referenceproteome;Repeat;Signal;Transmembrane;Transmembranehelix	0.505936	0.359631	0.395238	0.854186	0.668861	0.21706	1.20166	1.21263	D3YX43	D3YX43;E9PVW4	VSI10_MOUSE	Vsig10	V-set and immunoglobulin domain-containing protein 10
	18.993	19.0702	18.5757	19.1583	18.9221	18.4318	18.3825	17.9873	18.4781	18.9972	19.2595	18.7709	19.0624	19.179	18.8695	18.9105	18.9636	19.1227	19.132	activation of protein kinase activity;activation of protein kinase C activity by G-protein coupled receptor protein signaling pathway;acylglycerol metabolic process;biological regulation;cell surface receptor linked signaling pathway;cellular component assembly;cellular component organization;cellular component organization or biogenesis;cellular lipid metabolic process;cellular metabolic process…	adenyl nucleotide binding;adenyl ribonucleotide binding;ATP binding;binding;catalytic activity;diacylglycerol kinase activity;identical protein binding;kinase activity;NAD+ kinase activity;nucleotide binding;phosphotransferase activity, alcohol group as acceptor;protein binding;protein dimerization activity;protein homodimerization activity;purine nucleotide binding;purine ribonucleoside triphosp…	cell part;cytoplasm;cytoplasmic part;endosome;intracellular membrane-bounded organelle;intracellular organelle;intracellular organelle part;intracellular part;membrane;membrane-bounded organelle;nuclear membrane;nuclear part;nucleus;organelle;organelle membrane;organelle part	ATP-binding;Completeproteome;Kinase;Metal-binding;Nucleotide-binding;Proteomicsidentification;Referenceproteome;Transferase;Zinc;Zinc-finger	2.36416	0.018752	-0.62394	-2.4904	0.21973	0.806919	-0.0541687	-0.270789	D3YXJ0	D3YXJ0;E9PUQ8;A0A2I3BQ43;A0A2I3BQ48;A0JP53;D3YXJ0-2;D3YXJ0-3;A0A2I3BQA6	DGKH_MOUSE	Dgkh	Diacylglycerol kinase eta
	13.8581	14.3813	13.5537	13.6051	13.6982	15.9662	15.0002	15.1839	15.5426	14.3884	13.5456	14.1852	14.1862	13.9531	15.8818	14.7521	15.0218	15.3534	14.744	biological regulation;biosynthetic process;cellular biosynthetic process;cellular macromolecule biosynthetic process;cellular macromolecule metabolic process;cellular metabolic process;cellular nitrogen compound metabolic process;cellular process;cellular response to stimulus;estrogen receptor signaling pathway;growth;hormone metabolic process;intracellular receptor mediated signaling pathway;mac…	binding;chromatin binding;core promoter binding;DNA binding;nucleic acid binding;nucleotide binding;regulatory region DNA binding;regulatory region nucleic acid binding;transcription regulatory region DNA binding	cell part;intracellular organelle part;intracellular part;nuclear part;nucleoplasm;organelle part	Acetylation;Coiledcoil;Completeproteome;DNA-binding;Isopeptidebond;Nucleus;Phosphoprotein;Referenceproteome;Repressor;RNA-binding;Transcription;Transcriptionregulation;Ublconjugation	3.41264	0.00179592	1.60397	4.54703	2.55818	0.010499	1.09892	3.06932	D3YXK2	D3YXK2;S4R1M2	SAFB1_MOUSE	Safb	Scaffold attachment factor B1
	13.4056	13.8422	13.4514	13.071	13.2712	13.973	13.6925	13.9139	13.503	13.7568	13.6802	13.1747	13.5475	13.6603	13.2811	13.7391	13.0116	13.407	13.4728	axon cargo transport;cellular component movement;cellular process;cytoskeleton-dependent intracellular transport;establishment of localization;establishment of localization in cell;intracellular transport;microtubule-based movement;microtubule-based process;microtubule-based transport;transport	catalytic activity;hydrolase activity;hydrolase activity, acting on acid anhydrides;hydrolase activity, acting on acid anhydrides, in phosphorus-containing anhydrides;microtubule motor activity;motor activity;nucleoside-triphosphatase activity;pyrophosphatase activity	cell part;cell projection;cell projection part;ciliary rootlet;cilium part;cytoplasm;cytoskeletal part;intracellular organelle part;intracellular part;kinesin complex;macromolecular complex;membrane;microtubule associated complex;neuron projection;organelle part;protein complex	3D-structure;Completeproteome;Proteomicsidentification;Referenceproteome	1.13311	0.148527	0.362311	1.33043	0.549681	0.47801	-0.181564	-0.705327	D3YXZ3;Q91YS4	Q91YS4;D3YXZ3	D3YXZ3_MOUSE;Q91YS4_MOUSE	Klc2	Kinesin light chain
[truncated: 8,291 more rows]
